# Supplementary material for: μ-α-Methyl­glutarato-bis­{aqua­[bis­(2-pyridylcarbon­yl)aminato]copper(II)} trihydrate
Source: Acta Crystallogr Sect E Struct Rep Online. 2008 Oct 31;64(Pt 11):m1471–2. doi: 10.1107/S1600536808034570 (PMC2959536; doi:10.1107/S1600536808034570)
Supplement: Supplementary file 1 [file e-64-m1471-sup1.cif]

##############################################################################
###                                                                        ###
###        Electronic paper (Acta Crystallographica Section E)             ###
###                                                                        ###
##############################################################################
#                                                                            #
# This CIF contains the data in a paper accepted for publication in Acta     #
# Crystallographica Section E. It conforms to the requirements of Notes      #
# for Authors for Section E, and has been peer reviewed under the auspices   #
# of the IUCr Commission on Journals.                                        #
#                                                                            #
# Full details of the Crystallographic Information File format               #
# are given in the paper "The Crystallographic Information File (CIF):       #
# a New Standard Archive File for Crystallography" by S. R. Hall, F. H.      #
# Allen and I. D. Brown [Acta Cryst. (1991), A47, 655-685].                  #
#                                                                            #
# The current version of the core CIF dictionary is obtainable from          #
# ftp://ftp.iucr.org/pub/cif_core.dic. The current version number is 2.4.    #
#                                                                            #
# Software is freely available for graphical display of the structure(s) in  #
# this CIF.  For information consult the CIF home page http://www.iucr.org/  #
# cif/home.html                                                              #
#                                                                            #
# This file may be used for bona fide research purposes within the           #
# scientific community so long as proper attribution is given to the journal # 
# article from which it was obtained.                                        #
#                                                                            #
##############################################################################
                                             
data_global
_audit_creation_method     'form.cif (version 2.0)'
_journal_data_validation_number     ?
_journal_date_recd_electronic     2008-06-24
_journal_date_accepted     2008-10-23
_journal_name_full     'Acta Crystallographica, Section E'
_journal_year     2008
_journal_volume     64
_journal_issue     11
_journal_page_first     m1471
_journal_page_last     m1472
_journal_paper_category     QM
_journal_coeditor_code     CS2084
_publ_contact_author_name     'Hong-Zhen Xie'
_publ_contact_author_address
;
   State Key Lab. Base of Novel Functional Materials and Preparation Science
   Faculty of Materials Science and Chemical Engineering
   Ningbo University
   Ningbo, Zhejiang
   315211, People's Republic of China
;
_publ_contact_author_email     xiehongzhen@nbu.edu.cn
_publ_contact_author_fax     '086 574 87600747'
_publ_contact_author_phone     '086 574 87600747'
_publ_section_title
;
\m-\a-Methylglutarato-bis{aqua[bis(2-pyridylcarbonyl)aminato]copper(II)}
trihydrate
;
loop_
    _publ_author_name
    _publ_author_footnote
    _publ_author_address
    'Hong-Zhen Xie' ?
;
State Key Laboratory Base of Novel Functional Materials and Preparation
Science
Faculty of Materials Science and Chemical Engineering
Ningbo University
Ningbo, Zhejiang 315211, People's Republic of China
;
    'Wei-Juan Pan' ?
;
State Key Laboratory Base of Novel Functional Materials and Preparation
Science
Faculty of Materials Science and Chemical Engineering
Ningbo University
Ningbo, Zhejiang 315211, People's Republic of China
;
    'Wei Xu' ?
;
State Key Laboratory Base of Novel Functional Materials and Preparation
Science
Faculty of Materials Science and Chemical Engineering
Ningbo University
Ningbo, Zhejiang 315211, People's Republic of China
;
    'Jian-Li Lin' ?
;
State Key Laboratory Base of Novel Functional Materials and Preparation
Science
Faculty of Materials Science and Chemical Engineering
Ningbo University
Ningbo, Zhejiang 315211, People's Republic of China
;
data_I
_audit_creation_method     SHELXL-97
_chemical_name_systematic
;
\m-\a-Methylglutarato-bis{aqua[bis(2-pyridylcarbonyl)aminato]copper(II)}
trihydrate
;
_chemical_name_common     ?
_chemical_formula_moiety     'C30 H28 Cu2 N6 O10, 3(H2 O)'
_chemical_formula_sum     'C30 H34 Cu2 N6 O13'
_chemical_formula_iupac     '[Cu2 (C12 H8 N3 O2)2 (C6 H8 O4) (H2 O)2], 3H2 O'
_chemical_formula_weight     813.71
_chemical_melting_point     ?
_symmetry_cell_setting     orthorhombic
_symmetry_space_group_name_H-M     'P b c n'
_symmetry_space_group_name_Hall     '-P 2n 2ab'
loop_
    _symmetry_equiv_pos_as_xyz
    'x, y, z'
    '-x+1/2, -y+1/2, z+1/2'
    '-x, y, -z+1/2'
    'x+1/2, -y+1/2, -z'
    '-x, -y, -z'
    'x-1/2, y-1/2, -z-1/2'
    'x, -y, z-1/2'
    '-x-1/2, y-1/2, z'
_cell_length_a     7.2712(15)
_cell_length_b     26.910(5)
_cell_length_c     34.207(7)
_cell_angle_alpha     90.00
_cell_angle_beta     90.00
_cell_angle_gamma     90.00
_cell_volume     6693(2)
_cell_formula_units_Z     8
_cell_measurement_reflns_used     37378
_cell_measurement_theta_min     3.03
_cell_measurement_theta_max     27.48
_cell_measurement_temperature     293(2)
_exptl_crystal_description     prism
_exptl_crystal_colour     blue
_exptl_crystal_size_max     0.31
_exptl_crystal_size_mid     0.28
_exptl_crystal_size_min     0.18
_exptl_crystal_density_diffrn     1.615
_exptl_crystal_density_meas     ?
_exptl_crystal_density_method     'not measured'
_exptl_crystal_F_000     3344
_exptl_absorpt_coefficient_mu     1.347
_exptl_absorpt_correction_type     'multi-scan'
_exptl_absorpt_process_details     '(ABSCOR; Higashi, 1995)'
_exptl_absorpt_correction_T_min     0.502
_exptl_absorpt_correction_T_max     0.547
_exptl_special_details
;
;
_diffrn_ambient_temperature     293(2)
_diffrn_radiation_type     MoK\a
_diffrn_radiation_wavelength     0.71073
_diffrn_radiation_source     'fine-focus sealed tube'
_diffrn_radiation_monochromator     graphite
_diffrn_measurement_device_type     'Rigaku R-AXIS RAPID'
_diffrn_measurement_method     \w
_diffrn_detector_area_resol_mean     0
_diffrn_reflns_number     55287
_diffrn_reflns_av_R_equivalents     0.0447
_diffrn_reflns_av_sigmaI/netI     0.0286
_diffrn_reflns_theta_min     3.03
_diffrn_reflns_theta_max     27.48
_diffrn_reflns_theta_full     27.48
_diffrn_measured_fraction_theta_max     0.997
_diffrn_measured_fraction_theta_full     0.997
_diffrn_reflns_limit_h_min     -9
_diffrn_reflns_limit_h_max     9
_diffrn_reflns_limit_k_min     -34
_diffrn_reflns_limit_k_max     34
_diffrn_reflns_limit_l_min     -37
_diffrn_reflns_limit_l_max     44
_diffrn_standards_number     0
_diffrn_standards_interval_count     0
_diffrn_standards_interval_time     0
_diffrn_standards_decay_%     0
_refine_special_details
;
;
_reflns_number_total     7670
_reflns_number_gt     5714
_reflns_threshold_expression     I>2\s(I)
_refine_ls_structure_factor_coef     Fsqd
_refine_ls_matrix_type     full
_refine_ls_R_factor_all     0.0581
_refine_ls_R_factor_gt     0.0393
_refine_ls_wR_factor_gt     0.1002
_refine_ls_wR_factor_ref     0.1082
_refine_ls_goodness_of_fit_ref     1.048
_refine_ls_restrained_S_all     1.048
_refine_ls_number_reflns     7670
_refine_ls_number_parameters     461
_refine_ls_number_restraints     0
_refine_ls_hydrogen_treatment     constr
_refine_ls_weighting_scheme     calc
_refine_ls_weighting_details
         'calc w=1/[\s^2^(Fo^2^)+(0.0539P)^2^+2.9935P] where P=(Fo^2^+2Fc^2^)/3'
_atom_sites_solution_hydrogens     geom
_atom_sites_solution_primary     direct
_atom_sites_solution_secondary     difmap
_refine_ls_shift/su_max     0.001
_refine_ls_shift/su_mean     0.000
_refine_diff_density_max     0.480
_refine_diff_density_min     -0.258
_refine_ls_extinction_method     none
_refine_ls_extinction_coef     ?
loop_
    _atom_type_symbol
    _atom_type_description
    _atom_type_scat_dispersion_real
    _atom_type_scat_dispersion_imag
    _atom_type_scat_source
    'C' 'C' 0.0033 0.0016
                         'International Tables Vol C Tables 4.2.6.8 and 6.1.1.4'
    'H' 'H' 0.0000 0.0000
                         'International Tables Vol C Tables 4.2.6.8 and 6.1.1.4'
    'N' 'N' 0.0061 0.0033
                         'International Tables Vol C Tables 4.2.6.8 and 6.1.1.4'
    'O' 'O' 0.0106 0.0060
                         'International Tables Vol C Tables 4.2.6.8 and 6.1.1.4'
    'Cu' 'Cu' 0.3201 1.2651
                         'International Tables Vol C Tables 4.2.6.8 and 6.1.1.4'
_computing_data_collection     'RAPID-AUTO (Rigaku, 1998)'
_computing_cell_refinement     'RAPID-AUTO (Rigaku, 1998)'
_computing_data_reduction     'CrystalStructure (Rigaku/MSC, 2002)'
_computing_structure_solution     'SHELXS97 (Sheldrick, 2008)'
_computing_structure_refinement     'SHELXL97 (Sheldrick, 2008)'
_computing_molecular_graphics     'ORTEPII (Johnson, 1976)'
_computing_publication_material     'SHELXL97 (Sheldrick, 2008)'
loop_
    _atom_site_type_symbol
    _atom_site_label
    _atom_site_fract_x
    _atom_site_fract_y
    _atom_site_fract_z
    _atom_site_U_iso_or_equiv
    _atom_site_adp_type
    _atom_site_calc_flag
    _atom_site_refinement_flags
    _atom_site_occupancy
    _atom_site_disorder_assembly
    _atom_site_disorder_group
    Cu Cu1 0.54934(4) 0.175121(11) 0.399089(8) 0.03535(9) Uani d . 1 . .
    Cu Cu2 0.53997(4) 0.428788(12) 0.359585(9) 0.03870(10) Uani d . 1 . .
    N N1 0.6355(3) 0.39906(8) 0.30992(6) 0.0419(5) Uani d . 1 . .
    N N2 0.5980(3) 0.49025(8) 0.33255(6) 0.0419(5) Uani d . 1 . .
    N N3 0.4645(3) 0.47635(8) 0.40161(6) 0.0407(5) Uani d . 1 . .
    N N4 0.6124(3) 0.22696(8) 0.43940(6) 0.0390(5) Uani d . 1 . .
    N N5 0.5884(3) 0.13085(8) 0.44302(6) 0.0406(5) Uani d . 1 . .
    N N6 0.4822(3) 0.11127(8) 0.37233(6) 0.0373(5) Uani d . 1 . .
    O O1 0.6058(3) 0.57559(7) 0.34103(6) 0.0569(5) Uani d . 1 . .
    O O2 0.7173(4) 0.51996(9) 0.27399(6) 0.0710(7) Uani d . 1 . .
    O O3 0.8095(3) 0.40705(9) 0.38851(6) 0.0580(5) Uani d . 1 . .
    H H3A 0.9077 0.3911 0.3792 0.070 Uiso d R 1 . .
    H H3B 0.8148 0.4194 0.4104 0.070 Uiso d R 1 . .
    O O4 0.4229(2) 0.36961(7) 0.38088(6) 0.0455(4) Uani d . 1 . .
    O O5 0.1669(3) 0.40030(7) 0.35585(6) 0.0520(5) Uani d . 1 . .
    O O6 0.8389(3) 0.17044(8) 0.37424(7) 0.0631(6) Uani d . 1 . .
    H H6A 0.9344 0.1804 0.3830 0.076 Uiso d R 1 . .
    H H6B 0.8544 0.1431 0.3642 0.076 Uiso d R 1 . .
    O O7 0.4551(2) 0.22091(7) 0.35979(5) 0.0422(4) Uani d . 1 . .
    O O8 0.1987(3) 0.20334(8) 0.39062(6) 0.0545(5) Uani d . 1 . .
    O O9 0.6702(4) 0.13072(8) 0.50887(6) 0.0742(7) Uani d . 1 . .
    O O10 0.6010(3) 0.04711(7) 0.45907(6) 0.0548(5) Uani d . 1 . .
    O O11 -0.1837(5) 0.12871(10) 0.26137(10) 0.1035(10) Uani d . 1 . .
    H H11B -0.1864 0.1000 0.2754 0.124 Uiso d . 1 . .
    H H11A -0.2408 0.1608 0.2588 0.124 Uiso d . 1 . .
    O O12 -0.1091(4) 0.43917(9) 0.46254(6) 0.0694(6) Uani d . 1 . .
    H H12A -0.0701 0.4702 0.4636 0.083 Uiso d R 1 . .
    H H12B -0.0190 0.4245 0.4753 0.083 Uiso d R 1 . .
    O O13 -0.3775(4) 0.21512(10) 0.28183(7) 0.0788(7) Uani d . 1 . .
    H H13A -0.4803 0.2103 0.2712 0.095 Uiso d . 1 . .
    H H13B -0.4091 0.2186 0.3047 0.095 Uiso d . 1 . .
    C C1 0.6535(4) 0.35111(11) 0.30126(9) 0.0494(7) Uani d . 1 . .
    H H1 0.6177 0.3276 0.3197 0.059 Uiso calc R 1 . .
    C C2 0.7233(4) 0.33506(13) 0.26606(9) 0.0587(8) Uani d . 1 . .
    H H2 0.7339 0.3013 0.2606 0.070 Uiso calc R 1 . .
    C C3 0.7770(5) 0.37017(14) 0.23906(9) 0.0634(9) Uani d . 1 . .
    H H3 0.8245 0.3603 0.2150 0.076 Uiso calc R 1 . .
    C C4 0.7601(4) 0.41966(13) 0.24782(8) 0.0560(8) Uani d . 1 . .
    H H4 0.7956 0.4437 0.2298 0.067 Uiso calc R 1 . .
    C C5 0.6896(4) 0.43331(11) 0.28384(7) 0.0427(6) Uani d . 1 . .
    C C6 0.6701(4) 0.48686(11) 0.29562(8) 0.0461(6) Uani d . 1 . .
    C C7 0.5733(3) 0.53352(10) 0.35210(8) 0.0424(6) Uani d . 1 . .
    C C8 0.4951(3) 0.52436(10) 0.39251(8) 0.0405(6) Uani d . 1 . .
    C C9 0.4558(4) 0.56223(12) 0.41808(9) 0.0536(7) Uani d . 1 . .
    H H9 0.4785 0.5951 0.4113 0.064 Uiso calc R 1 . .
    C C10 0.3814(5) 0.55019(13) 0.45422(9) 0.0592(8) Uani d . 1 . .
    H H10 0.3533 0.5751 0.4721 0.071 Uiso calc R 1 . .
    C C11 0.3496(4) 0.50144(13) 0.46335(8) 0.0569(8) Uani d . 1 . .
    H H11 0.2997 0.4928 0.4875 0.068 Uiso calc R 1 . .
    C C12 0.3924(4) 0.46541(12) 0.43645(8) 0.0498(7) Uani d . 1 . .
    H H12 0.3705 0.4323 0.4427 0.060 Uiso calc R 1 . .
    C C13 0.2503(4) 0.36850(9) 0.37466(7) 0.0383(6) Uani d . 1 . .
    C C14 0.1458(4) 0.32513(10) 0.39196(8) 0.0464(6) Uani d . 1 . .
    H H14A 0.0544 0.3376 0.4101 0.056 Uiso calc R 1 . .
    H H14B 0.2305 0.3043 0.4065 0.056 Uiso calc R 1 . .
    C C15 0.0508(4) 0.29403(10) 0.36086(9) 0.0495(7) Uani d . 1 . .
    H H15A -0.0378 0.2722 0.3733 0.059 Uiso calc R 1 . .
    H H15B -0.0155 0.3158 0.3432 0.059 Uiso calc R 1 . .
    C C16 0.1865(4) 0.26321(11) 0.33775(8) 0.0454(6) Uani d . 1 . .
    H H16 0.2791 0.2855 0.3266 0.054 Uiso calc R 1 . .
    C C17 0.2841(4) 0.22620(10) 0.36493(7) 0.0401(6) Uani d . 1 . .
    C C18 0.0964(5) 0.23415(14) 0.30441(10) 0.0677(9) Uani d . 1 . .
    H H18A 0.1890 0.2161 0.2903 0.081 Uiso calc R 1 . .
    H H18B 0.0355 0.2568 0.2870 0.081 Uiso calc R 1 . .
    H H18C 0.0083 0.2112 0.3150 0.081 Uiso calc R 1 . .
    C C19 0.6176(4) 0.27655(10) 0.43521(8) 0.0469(6) Uani d . 1 . .
    H H19 0.5975 0.2902 0.4106 0.056 Uiso calc R 1 . .
    C C20 0.6518(5) 0.30785(11) 0.46620(10) 0.0591(8) Uani d . 1 . .
    H H20 0.6551 0.3421 0.4625 0.071 Uiso calc R 1 . .
    C C21 0.6809(5) 0.28799(12) 0.50268(9) 0.0613(8) Uani d . 1 . .
    H H21 0.7008 0.3085 0.5241 0.074 Uiso calc R 1 . .
    C C22 0.6800(4) 0.23712(12) 0.50692(8) 0.0546(7) Uani d . 1 . .
    H H22 0.7025 0.2229 0.5312 0.065 Uiso calc R 1 . .
    C C23 0.6456(4) 0.20759(10) 0.47502(7) 0.0428(6) Uani d . 1 . .
    C C24 0.6377(4) 0.15139(10) 0.47802(8) 0.0459(6) Uani d . 1 . .
    C C25 0.5724(3) 0.08108(10) 0.43633(8) 0.0392(6) Uani d . 1 . .
    C C26 0.5099(3) 0.07091(9) 0.39491(7) 0.0362(5) Uani d . 1 . .
    C C27 0.4783(4) 0.02377(10) 0.38124(8) 0.0446(6) Uani d . 1 . .
    H H27 0.4976 -0.0036 0.3973 0.054 Uiso calc R 1 . .
    C C28 0.4175(4) 0.01755(11) 0.34332(9) 0.0503(7) Uani d . 1 . .
    H H28 0.3970 -0.0142 0.3334 0.060 Uiso calc R 1 . .
    C C29 0.3879(4) 0.05820(11) 0.32057(9) 0.0518(7) Uani d . 1 . .
    H H29 0.3450 0.0547 0.2951 0.062 Uiso calc R 1 . .
    C C30 0.4223(4) 0.10465(10) 0.33579(8) 0.0460(6) Uani d . 1 . .
    H H30 0.4032 0.1324 0.3201 0.055 Uiso calc R 1 . .
loop_
    _atom_site_aniso_label
    _atom_site_aniso_U_11
    _atom_site_aniso_U_22
    _atom_site_aniso_U_33
    _atom_site_aniso_U_12
    _atom_site_aniso_U_13
    _atom_site_aniso_U_23
    Cu1 0.04081(18) 0.03272(16) 0.03252(16) 0.00093(12) -0.00488(13) 0.00500(12)
    Cu2 0.03813(18) 0.03853(18) 0.03945(17) -0.00216(13) 0.00413(13) 0.00180(13)
    N1 0.0352(11) 0.0474(13) 0.0429(12) -0.0011(10) -0.0028(9) -0.0040(10)
    N2 0.0423(12) 0.0409(12) 0.0424(11) -0.0042(10) 0.0038(10) 0.0018(10)
    N3 0.0343(11) 0.0438(12) 0.0441(12) 0.0003(9) 0.0023(9) 0.0013(10)
    N4 0.0388(11) 0.0392(11) 0.0390(11) -0.0006(9) -0.0043(9) 0.0026(9)
    N5 0.0498(13) 0.0361(11) 0.0358(11) -0.0021(9) -0.0064(10) 0.0069(9)
    N6 0.0378(11) 0.0363(11) 0.0378(11) -0.0002(9) -0.0003(9) 0.0045(9)
    O1 0.0696(14) 0.0403(11) 0.0607(12) -0.0068(10) 0.0064(11) 0.0039(9)
    O2 0.0964(18) 0.0621(14) 0.0544(12) -0.0039(13) 0.0194(13) 0.0150(11)
    O3 0.0429(11) 0.0751(14) 0.0562(12) 0.0099(10) -0.0059(9) -0.0121(11)
    O4 0.0365(10) 0.0407(10) 0.0594(12) 0.0002(8) 0.0034(9) 0.0073(9)
    O5 0.0456(11) 0.0405(10) 0.0699(13) 0.0011(9) -0.0042(10) 0.0123(9)
    O6 0.0454(12) 0.0494(12) 0.0944(17) -0.0048(9) 0.0140(12) -0.0135(11)
    O7 0.0443(10) 0.0427(10) 0.0395(9) 0.0084(8) -0.0055(8) 0.0053(8)
    O8 0.0469(11) 0.0563(12) 0.0601(12) 0.0039(10) -0.0005(10) 0.0112(10)
    O9 0.120(2) 0.0585(13) 0.0436(11) -0.0118(14) -0.0271(13) 0.0149(10)
    O10 0.0743(14) 0.0414(11) 0.0487(11) -0.0025(10) -0.0117(10) 0.0150(9)
    O11 0.128(3) 0.0629(17) 0.120(2) 0.0112(17) 0.010(2) 0.0282(16)
    O12 0.0928(18) 0.0621(14) 0.0531(12) 0.0024(13) -0.0098(12) -0.0001(11)
    O13 0.0754(16) 0.100(2) 0.0607(14) -0.0013(15) 0.0081(12) 0.0096(14)
    C1 0.0420(15) 0.0497(16) 0.0565(16) -0.0013(13) -0.0056(13) -0.0061(13)
    C2 0.0512(17) 0.063(2) 0.0615(19) 0.0038(15) -0.0064(15) -0.0207(16)
    C3 0.0538(18) 0.086(3) 0.0502(17) 0.0043(17) -0.0012(15) -0.0222(17)
    C4 0.0498(16) 0.080(2) 0.0383(14) -0.0017(16) 0.0020(13) -0.0009(15)
    C5 0.0353(13) 0.0568(16) 0.0360(12) -0.0018(12) -0.0035(11) 0.0009(12)
    C6 0.0408(14) 0.0555(17) 0.0421(14) -0.0031(12) 0.0004(12) 0.0079(13)
    C7 0.0344(13) 0.0439(15) 0.0489(15) -0.0047(11) 0.0003(11) 0.0006(12)
    C8 0.0312(12) 0.0464(15) 0.0440(14) -0.0023(11) -0.0009(10) -0.0019(12)
    C9 0.0493(17) 0.0514(17) 0.0601(18) -0.0007(13) 0.0030(14) -0.0114(14)
    C10 0.0567(18) 0.068(2) 0.0533(17) 0.0021(16) 0.0031(15) -0.0180(16)
    C11 0.0513(17) 0.079(2) 0.0404(14) 0.0042(16) 0.0073(13) -0.0023(15)
    C12 0.0474(15) 0.0566(17) 0.0455(15) 0.0016(13) 0.0048(13) 0.0056(13)
    C13 0.0440(14) 0.0319(13) 0.0388(13) 0.0017(11) 0.0061(11) -0.0013(10)
    C14 0.0473(15) 0.0421(15) 0.0496(15) -0.0018(12) 0.0071(13) 0.0056(12)
    C15 0.0400(15) 0.0373(14) 0.071(2) -0.0006(12) -0.0042(14) 0.0079(13)
    C16 0.0416(14) 0.0508(16) 0.0438(14) -0.0005(12) -0.0076(12) 0.0048(12)
    C17 0.0474(15) 0.0376(13) 0.0354(12) 0.0008(12) -0.0051(12) -0.0009(11)
    C18 0.075(2) 0.076(2) 0.0524(18) -0.0053(19) -0.0135(17) 0.0037(17)
    C19 0.0488(15) 0.0430(15) 0.0490(15) 0.0003(12) -0.0070(13) 0.0048(12)
    C20 0.066(2) 0.0412(16) 0.070(2) -0.0052(14) -0.0114(17) -0.0046(14)
    C21 0.071(2) 0.0567(19) 0.0564(18) -0.0087(16) -0.0156(16) -0.0119(15)
    C22 0.0607(19) 0.0628(19) 0.0402(14) -0.0070(15) -0.0134(14) -0.0012(13)
    C23 0.0436(15) 0.0456(15) 0.0391(13) -0.0039(12) -0.0060(11) 0.0033(11)
    C24 0.0533(16) 0.0468(15) 0.0377(13) -0.0045(13) -0.0078(12) 0.0079(12)
    C25 0.0361(13) 0.0393(13) 0.0421(13) -0.0007(10) 0.0002(11) 0.0078(11)
    C26 0.0307(12) 0.0380(13) 0.0400(13) -0.0010(10) 0.0047(10) 0.0047(11)
    C27 0.0493(15) 0.0344(13) 0.0502(15) -0.0023(12) 0.0051(13) 0.0052(12)
    C28 0.0556(17) 0.0411(15) 0.0541(16) -0.0073(13) 0.0039(14) -0.0068(13)
    C29 0.0605(18) 0.0534(17) 0.0417(14) -0.0065(14) -0.0039(14) -0.0052(13)
    C30 0.0586(17) 0.0401(14) 0.0392(14) -0.0010(13) -0.0059(12) 0.0041(12)
_geom_special_details
;
;
loop_
    _geom_bond_atom_site_label_1
    _geom_bond_atom_site_label_2
    _geom_bond_site_symmetry_2
    _geom_bond_distance
    _geom_bond_publ_flag
    Cu1 N5 . 1.939(2) ?
    Cu1 O7 . 1.9479(17) ?
    Cu1 N6 . 2.007(2) ?
    Cu1 N4 . 2.014(2) ?
    Cu1 O6 . 2.274(2) ?
    Cu2 N2 . 1.941(2) ?
    Cu2 O4 . 1.9470(19) ?
    Cu2 N3 . 2.001(2) ?
    Cu2 N1 . 2.002(2) ?
    Cu2 O3 . 2.272(2) ?
    N1 C1 . 1.330(4) ?
    N1 C5 . 1.342(3) ?
    N2 C7 . 1.355(3) ?
    N2 C6 . 1.371(3) ?
    N3 C12 . 1.335(3) ?
    N3 C8 . 1.347(4) ?
    N4 C19 . 1.342(3) ?
    N4 C23 . 1.347(3) ?
    N5 C25 . 1.364(3) ?
    N5 C24 . 1.366(3) ?
    N6 C30 . 1.336(3) ?
    N6 C26 . 1.348(3) ?
    O1 C7 . 1.217(3) ?
    O2 C6 . 1.208(3) ?
    O3 H3A . 0.8924 ?
    O3 H3B . 0.8203 ?
    O4 C13 . 1.274(3) ?
    O5 C13 . 1.230(3) ?
    O6 H6A . 0.8019 ?
    O6 H6B . 0.8200 ?
    O7 C17 . 1.264(3) ?
    O8 C17 . 1.239(3) ?
    O9 C24 . 1.216(3) ?
    O10 C25 . 1.218(3) ?
    O11 H11B . 0.9101 ?
    O11 H11A . 0.9623 ?
    O12 H12A . 0.8813 ?
    O12 H12B . 0.8800 ?
    O13 H13A . 0.8412 ?
    O13 H13B . 0.8222 ?
    C1 C2 . 1.376(4) ?
    C1 H1 . 0.9300 ?
    C2 C3 . 1.378(5) ?
    C2 H2 . 0.9300 ?
    C3 C4 . 1.370(5) ?
    C3 H3 . 0.9300 ?
    C4 C5 . 1.384(4) ?
    C4 H4 . 0.9300 ?
    C5 C6 . 1.503(4) ?
    C7 C8 . 1.515(4) ?
    C8 C9 . 1.373(4) ?
    C9 C10 . 1.388(4) ?
    C9 H9 . 0.9300 ?
    C10 C11 . 1.368(5) ?
    C10 H10 . 0.9300 ?
    C11 C12 . 1.373(4) ?
    C11 H11 . 0.9300 ?
    C12 H12 . 0.9300 ?
    C13 C14 . 1.513(4) ?
    C14 C15 . 1.520(4) ?
    C14 H14A . 0.9700 ?
    C14 H14B . 0.9700 ?
    C15 C16 . 1.512(4) ?
    C15 H15A . 0.9700 ?
    C15 H15B . 0.9700 ?
    C16 C18 . 1.530(4) ?
    C16 C17 . 1.536(4) ?
    C16 H16 . 0.9800 ?
    C18 H18A . 0.9600 ?
    C18 H18B . 0.9600 ?
    C18 H18C . 0.9600 ?
    C19 C20 . 1.376(4) ?
    C19 H19 . 0.9300 ?
    C20 C21 . 1.374(4) ?
    C20 H20 . 0.9300 ?
    C21 C22 . 1.377(4) ?
    C21 H21 . 0.9300 ?
    C22 C23 . 1.373(4) ?
    C22 H22 . 0.9300 ?
    C23 C24 . 1.517(4) ?
    C25 C26 . 1.513(4) ?
    C26 C27 . 1.371(4) ?
    C27 C28 . 1.380(4) ?
    C27 H27 . 0.9300 ?
    C28 C29 . 1.360(4) ?
    C28 H28 . 0.9300 ?
    C29 C30 . 1.377(4) ?
    C29 H29 . 0.9300 ?
    C30 H30 . 0.9300 ?
loop_
    _geom_angle_atom_site_label_1
    _geom_angle_atom_site_label_2
    _geom_angle_atom_site_label_3
    _geom_angle_site_symmetry_1
    _geom_angle_site_symmetry_3
    _geom_angle
    _geom_angle_publ_flag
    N5 Cu1 O7 . . 167.20(9) ?
    N5 Cu1 N6 . . 82.13(9) ?
    O7 Cu1 N6 . . 98.13(8) ?
    N5 Cu1 N4 . . 82.04(9) ?
    O7 Cu1 N4 . . 96.56(8) ?
    N6 Cu1 N4 . . 163.82(8) ?
    N5 Cu1 O6 . . 96.91(9) ?
    O7 Cu1 O6 . . 95.88(8) ?
    N6 Cu1 O6 . . 90.41(8) ?
    N4 Cu1 O6 . . 94.80(8) ?
    N2 Cu2 O4 . . 165.95(9) ?
    N2 Cu2 N3 . . 81.77(9) ?
    O4 Cu2 N3 . . 97.74(9) ?
    N2 Cu2 N1 . . 82.00(9) ?
    O4 Cu2 N1 . . 98.17(9) ?
    N3 Cu2 N1 . . 163.76(9) ?
    N2 Cu2 O3 . . 103.84(9) ?
    O4 Cu2 O3 . . 90.20(8) ?
    N3 Cu2 O3 . . 95.07(8) ?
    N1 Cu2 O3 . . 88.13(8) ?
    C1 N1 C5 . . 119.3(2) ?
    C1 N1 Cu2 . . 127.6(2) ?
    C5 N1 Cu2 . . 113.05(18) ?
    C7 N2 C6 . . 124.2(2) ?
    C7 N2 Cu2 . . 117.93(17) ?
    C6 N2 Cu2 . . 117.74(18) ?
    C12 N3 C8 . . 118.8(2) ?
    C12 N3 Cu2 . . 127.4(2) ?
    C8 N3 Cu2 . . 113.71(17) ?
    C19 N4 C23 . . 118.4(2) ?
    C19 N4 Cu1 . . 128.44(18) ?
    C23 N4 Cu1 . . 113.08(17) ?
    C25 N5 C24 . . 124.5(2) ?
    C25 N5 Cu1 . . 117.44(17) ?
    C24 N5 Cu1 . . 117.98(17) ?
    C30 N6 C26 . . 118.5(2) ?
    C30 N6 Cu1 . . 128.33(18) ?
    C26 N6 Cu1 . . 113.10(17) ?
    Cu2 O3 H3A . . 131.2 ?
    Cu2 O3 H3B . . 109.5 ?
    H3A O3 H3B . . 118.9 ?
    C13 O4 Cu2 . . 112.80(16) ?
    Cu1 O6 H6A . . 130.1 ?
    Cu1 O6 H6B . . 109.5 ?
    H6A O6 H6B . . 109.6 ?
    C17 O7 Cu1 . . 108.74(16) ?
    H11B O11 H11A . . 143.2 ?
    H12A O12 H12B . . 99.4 ?
    H13A O13 H13B . . 100.4 ?
    N1 C1 C2 . . 122.4(3) ?
    N1 C1 H1 . . 118.8 ?
    C2 C1 H1 . . 118.8 ?
    C1 C2 C3 . . 118.4(3) ?
    C1 C2 H2 . . 120.8 ?
    C3 C2 H2 . . 120.8 ?
    C4 C3 C2 . . 119.6(3) ?
    C4 C3 H3 . . 120.2 ?
    C2 C3 H3 . . 120.2 ?
    C3 C4 C5 . . 119.0(3) ?
    C3 C4 H4 . . 120.5 ?
    C5 C4 H4 . . 120.5 ?
    N1 C5 C4 . . 121.2(3) ?
    N1 C5 C6 . . 116.9(2) ?
    C4 C5 C6 . . 121.9(3) ?
    O2 C6 N2 . . 128.6(3) ?
    O2 C6 C5 . . 121.1(3) ?
    N2 C6 C5 . . 110.3(2) ?
    O1 C7 N2 . . 128.3(3) ?
    O1 C7 C8 . . 120.5(3) ?
    N2 C7 C8 . . 111.1(2) ?
    N3 C8 C9 . . 122.0(3) ?
    N3 C8 C7 . . 115.4(2) ?
    C9 C8 C7 . . 122.6(3) ?
    C8 C9 C10 . . 118.4(3) ?
    C8 C9 H9 . . 120.8 ?
    C10 C9 H9 . . 120.8 ?
    C11 C10 C9 . . 119.5(3) ?
    C11 C10 H10 . . 120.2 ?
    C9 C10 H10 . . 120.2 ?
    C10 C11 C12 . . 119.1(3) ?
    C10 C11 H11 . . 120.5 ?
    C12 C11 H11 . . 120.5 ?
    N3 C12 C11 . . 122.1(3) ?
    N3 C12 H12 . . 118.9 ?
    C11 C12 H12 . . 118.9 ?
    O5 C13 O4 . . 123.8(2) ?
    O5 C13 C14 . . 119.6(2) ?
    O4 C13 C14 . . 116.6(2) ?
    C13 C14 C15 . . 112.3(2) ?
    C13 C14 H14A . . 109.1 ?
    C15 C14 H14A . . 109.1 ?
    C13 C14 H14B . . 109.1 ?
    C15 C14 H14B . . 109.1 ?
    H14A C14 H14B . . 107.9 ?
    C16 C15 C14 . . 111.8(2) ?
    C16 C15 H15A . . 109.3 ?
    C14 C15 H15A . . 109.3 ?
    C16 C15 H15B . . 109.3 ?
    C14 C15 H15B . . 109.3 ?
    H15A C15 H15B . . 107.9 ?
    C15 C16 C18 . . 113.0(3) ?
    C15 C16 C17 . . 109.9(2) ?
    C18 C16 C17 . . 108.5(2) ?
    C15 C16 H16 . . 108.4 ?
    C18 C16 H16 . . 108.4 ?
    C17 C16 H16 . . 108.4 ?
    O8 C17 O7 . . 122.4(2) ?
    O8 C17 C16 . . 121.3(2) ?
    O7 C17 C16 . . 116.3(2) ?
    C16 C18 H18A . . 109.5 ?
    C16 C18 H18B . . 109.5 ?
    H18A C18 H18B . . 109.5 ?
    C16 C18 H18C . . 109.5 ?
    H18A C18 H18C . . 109.5 ?
    H18B C18 H18C . . 109.5 ?
    N4 C19 C20 . . 122.1(3) ?
    N4 C19 H19 . . 119.0 ?
    C20 C19 H19 . . 119.0 ?
    C21 C20 C19 . . 119.3(3) ?
    C21 C20 H20 . . 120.4 ?
    C19 C20 H20 . . 120.4 ?
    C20 C21 C22 . . 118.8(3) ?
    C20 C21 H21 . . 120.6 ?
    C22 C21 H21 . . 120.6 ?
    C23 C22 C21 . . 119.5(3) ?
    C23 C22 H22 . . 120.2 ?
    C21 C22 H22 . . 120.2 ?
    N4 C23 C22 . . 121.9(3) ?
    N4 C23 C24 . . 116.1(2) ?
    C22 C23 C24 . . 122.0(2) ?
    O9 C24 N5 . . 128.8(3) ?
    O9 C24 C23 . . 120.5(3) ?
    N5 C24 C23 . . 110.7(2) ?
    O10 C25 N5 . . 128.0(3) ?
    O10 C25 C26 . . 120.9(2) ?
    N5 C25 C26 . . 111.1(2) ?
    N6 C26 C27 . . 121.7(2) ?
    N6 C26 C25 . . 115.8(2) ?
    C27 C26 C25 . . 122.5(2) ?
    C26 C27 C28 . . 119.1(3) ?
    C26 C27 H27 . . 120.5 ?
    C28 C27 H27 . . 120.5 ?
    C29 C28 C27 . . 119.4(3) ?
    C29 C28 H28 . . 120.3 ?
    C27 C28 H28 . . 120.3 ?
    C28 C29 C30 . . 119.0(3) ?
    C28 C29 H29 . . 120.5 ?
    C30 C29 H29 . . 120.5 ?
    N6 C30 C29 . . 122.3(3) ?
    N6 C30 H30 . . 118.9 ?
    C29 C30 H30 . . 118.9 ?
loop_
    _geom_hbond_atom_site_label_D
    _geom_hbond_atom_site_label_H
    _geom_hbond_atom_site_label_A
    _geom_hbond_site_symmetry_A
    _geom_hbond_distance_DH
    _geom_hbond_distance_HA
    _geom_hbond_distance_DA
    _geom_hbond_angle_DHA
    _geom_hbond_publ_flag
    O3 H3A O5 1_655 0.892 2.06 2.835(4) 144 YES
    O3 H3B O12 1_655 0.820 1.94 2.740(4) 164 YES
    O6 H6A O8 1_655 0.802 2.04 2.819(4) 165 YES
    O6 H6B O1 8_755 0.820 2.00 2.822(4) 179 YES
    O11 H11A O13 . 0.962 1.94 2.808(4) 150 YES
    O11 H11B O2 8_655 0.910 2.17 2.968(4) 146 YES
    O11 H11B O1 8_655 0.910 2.41 3.129(4) 136 YES
    O12 H12A O10 8_665 0.881 2.09 2.907(4) 154 YES
    O12 H12B O9 4_456 0.880 2.10 2.935(4) 159 YES
    O12 H12B O10 4_456 0.880 2.53 3.108(4) 124 YES
    O13 H13B O7 1_455 0.820 2.13 2.933(4) 168 YES
