# Supplementary material for: μ-α-Methyl­glutarato-bis­{aqua­[bis­(2-pyridylcarbon­yl)aminato]copper(II)} trihydrate
Source: Acta Crystallogr Sect E Struct Rep Online. 2008 Oct 31;64(Pt 11):m1471–2. doi: 10.1107/S1600536808034570 (PMC2959536; doi:10.1107/S1600536808034570)
Supplement: Supplementary file 2 [file e-64-m1471-Isup2.hkl]

# 
# h,k,l, Fc-squared, Fo-squared, sigma(Fo-squared) and status flag 
# 
data_I
_shelx_title ' [Cu2(C10H8N3O2)2(C6H8O4)(H2O)2].3H2O in Pbcn' 
_shelx_refln_list_code          4 
_shelx_F_calc_maximum      678.70 
_exptl_crystal_F_000      3344.00 
_reflns_d_resolution_high  0.7701 
 
loop_ 
 _symmetry_equiv_pos_as_xyz 
 'x, y, z' 
 '-x+1/2, -y+1/2, z+1/2' 
 '-x, y, -z+1/2' 
 'x+1/2, -y+1/2, -z' 
 '-x, -y, -z' 
 'x-1/2, y-1/2, -z-1/2' 
 'x, -y, z-1/2' 
 '-x-1/2, y-1/2, z' 
 
_cell_length_a     7.2712 
_cell_length_b    26.9097 
_cell_length_c    34.2072 
_cell_angle_alpha  90.000 
_cell_angle_beta   90.000 
_cell_angle_gamma  90.000 
 
_shelx_F_squared_multiplier     1.000 
 
loop_ 
 _refln_index_h 
 _refln_index_k 
 _refln_index_l 
 _refln_F_squared_calc 
 _refln_F_squared_meas 
 _refln_F_squared_sigma 
 _refln_observed_status 
   2   0   0    75993.16    84891.77   1434.77 o 
   4   0   0     5032.17     5374.57    100.24 o 
   6   0   0        2.54       41.35     59.80 o 
   8   0   0     2435.86     2646.81    144.73 o 
   3   1   0      367.85      428.12     29.21 o 
   5   1   0      761.32      765.40     55.44 o 
   7   1   0      103.42       73.48     30.80 o 
   9   1   0      128.17       68.10     53.27 o 
   2   2   0    53075.35    59588.52    636.70 o 
   4   2   0     1380.10     1569.15     60.57 o 
   6   2   0       45.10       37.02     24.41 o 
   8   2   0      303.98      358.38     48.70 o 
   1   3   0   208990.19   234575.53   4968.91 o 
   3   3   0    19297.53    19817.05    181.33 o 
   5   3   0       76.81      278.60     47.55 o 
   7   3   0      706.17      768.48     53.61 o 
   9   3   0      790.89      927.76     67.09 o 
   0   4   0      127.46      192.13     72.13 o 
   2   4   0     3429.49     3033.91     43.50 o 
   4   4   0     1479.83     1586.46     47.01 o 
   6   4   0       64.99       39.08     33.74 o 
   8   4   0      105.20      196.30     66.50 o 
   1   5   0    17567.55    16174.38    137.95 o 
   3   5   0    59235.49    59586.59    712.06 o 
   5   5   0     3101.53     2895.35     90.27 o 
   7   5   0      552.16      641.86     57.82 o 
   9   5   0     1126.63     1430.40    144.41 o 
   0   6   0    12214.80    11338.25    159.39 o 
   2   6   0     1960.03     1855.06     36.35 o 
   4   6   0      196.16      190.75     35.63 o 
   6   6   0       63.21       67.11     49.85 o 
   8   6   0       20.68       35.34     46.24 o 
   1   7   0      115.28      176.33     23.29 o 
   3   7   0    22357.72    22365.73    233.25 o 
   5   7   0      621.48      724.64     37.09 o 
   7   7   0      265.96      254.17     55.19 o 
   9   7   0      191.63      110.26     93.29 o 
   0   8   0    60302.00    60089.65   1142.18 o 
   2   8   0    75030.88    72656.33   1026.69 o 
   4   8   0     3131.66     3137.22     51.71 o 
   6   8   0        4.16      115.46     51.57 o 
   8   8   0     1210.61     1441.35     79.13 o 
   1   9   0     3405.21     3137.72     55.53 o 
   3   9   0       46.67       87.73     18.11 o 
   5   9   0     4400.22     4500.54    122.74 o 
   7   9   0        5.42      -31.09     47.33 o 
   9   9   0        1.82       50.70     73.77 o 
   0  10   0     1526.43     1730.18     93.29 o 
   2  10   0     2917.70     3483.66     67.82 o 
   4  10   0      148.46      163.55     30.67 o 
   6  10   0      871.83      989.81     81.72 o 
   8  10   0       84.46       22.89     67.36 o 
   1  11   0     1102.60      938.91     47.09 o 
   3  11   0    15826.90    16485.61    253.81 o 
   5  11   0       18.46       98.37     33.03 o 
   7  11   0      914.48     1176.11     90.04 o 
   0  12   0     6555.10     5699.45    118.42 o 
   2  12   0    13315.75    12938.83    137.07 o 
   4  12   0     3022.15     2793.11     69.57 o 
   6  12   0      651.75      571.18     57.09 o 
   8  12   0      922.19      998.56     76.82 o 
   1  13   0    16751.81    15515.48    192.58 o 
   3  13   0     6915.53     6195.70     93.03 o 
   5  13   0        2.95       12.51     28.19 o 
   7  13   0        5.86      -12.44     37.28 o 
   0  14   0    25638.72    27569.21    543.18 o 
   2  14   0      223.81      327.69     33.58 o 
   4  14   0        2.37      -31.37     31.44 o 
   6  14   0        5.71       -5.88     31.26 o 
   8  14   0       75.65      131.33     45.40 o 
   1  15   0    48376.61    45804.26    664.79 o 
   3  15   0     2979.04     2795.22    140.08 o 
   5  15   0     3402.74     3607.61    103.13 o 
   7  15   0     1168.95     1328.35     97.59 o 
   0  16   0     5711.89     5139.08    477.93 o 
   2  16   0     5334.91     5145.27    193.40 o 
   4  16   0     1402.53     1459.88     48.78 o 
   6  16   0      157.34      151.80     42.15 o 
   8  16   0      264.04      258.63     50.78 o 
   1  17   0    12504.56    12600.46    223.09 o 
   3  17   0     1686.47     1667.61     88.05 o 
   5  17   0      106.57      144.79     49.36 o 
   7  17   0      274.85      387.98     56.45 o 
   0  18   0     4262.11     3832.20    128.68 o 
   2  18   0     1332.93     1407.50     49.94 o 
   4  18   0     1155.59     1227.68     74.26 o 
   6  18   0       11.62       64.71     41.96 o 
   8  18   0        3.92       -5.32     43.75 o 
   1  19   0     4222.50     4371.86    379.52 o 
   3  19   0     1765.44     1854.88     76.62 o 
   5  19   0      395.86      456.11     63.72 o 
   7  19   0       20.03      -53.07     53.07 o 
   0  20   0    80484.86    79185.02   1982.49 o 
   2  20   0    28724.31    29117.64    410.15 o 
   4  20   0     8878.81     8584.41    185.91 o 
   6  20   0      942.94     1006.42     62.13 o 
   1  21   0     2062.81     2007.65     81.62 o 
   3  21   0      152.70      148.31     66.26 o 
   5  21   0     1484.35     1553.18     74.88 o 
   7  21   0      212.36      144.28     51.14 o 
   0  22   0      591.74      405.38     83.68 o 
   2  22   0     3737.78     3742.37     94.16 o 
   4  22   0     3741.05     3522.13    145.82 o 
   6  22   0     1340.24     1218.10     65.19 o 
   1  23   0    14640.67    14792.07    238.87 o 
   3  23   0     3509.23     3346.75    100.40 o 
   5  23   0      229.20       74.85     35.41 o 
   7  23   0      424.49      322.18     58.15 o 
   0  24   0      560.42      566.67     98.20 o 
   2  24   0      677.52      807.92     60.96 o 
   4  24   0       41.17       40.67     46.77 o 
   6  24   0      672.03      537.65     84.66 o 
   1  25   0     5388.39     5887.27    134.18 o 
   3  25   0      213.94      200.47     63.37 o 
   5  25   0      195.57      188.20     68.55 o 
   0  26   0     6000.49     5918.61    210.31 o 
   2  26   0       77.15       63.52     45.50 o 
   4  26   0       12.49       27.45     53.71 o 
   6  26   0       13.78      -55.29     55.29 o 
   1  27   0     2632.99     2623.00     96.61 o 
   3  27   0       37.09       26.89     63.52 o 
   5  27   0      180.48       77.85     46.14 o 
   0  28   0     5463.44     5819.76    226.40 o 
   2  28   0     7984.59     8534.85    187.38 o 
   4  28   0      517.90      540.76    123.31 o 
   1  29   0        9.65        4.30     68.25 o 
   3  29   0        0.08      -37.76     62.26 o 
   5  29   0        5.06      -70.95     70.95 o 
   0  30   0     3248.35     3094.29    180.87 o 
   2  30   0       27.00       34.62     55.38 o 
   4  30   0      106.39      100.60     60.42 o 
   1  31   0     4040.48     4523.46    172.14 o 
   3  31   0      971.41     1185.79    129.63 o 
   0  32   0     2345.48     2865.50    197.47 o 
   2  32   0      818.68      891.77     77.76 o 
   1  33   0      184.36      184.41     69.84 o 
   3  33   0       10.86       81.00     70.67 o 
   0  34   0      165.70       96.46    109.30 o 
   2  34   0       29.31      137.40     83.78 o 
   2   1   1   150813.05   175244.89   1945.79 o 
   3   1   1    24323.43    25395.76    170.62 o 
   4   1   1     1801.14     1381.88     26.41 o 
   5   1   1     1624.15     1650.74     43.87 o 
   6   1   1     1828.82     1927.76     39.18 o 
   7   1   1      170.74      157.95     32.86 o 
   8   1   1     1158.97     1098.71     83.94 o 
   9   1   1      103.08      115.25     72.63 o 
   1   2   1    16309.16    18810.50     95.13 o 
   2   2   1    35592.16    39789.91    279.82 o 
   3   2   1     9915.72    10374.77     67.53 o 
   4   2   1     1404.99     1506.65     24.18 o 
   5   2   1      164.39      176.39     20.86 o 
   6   2   1      259.14      297.24     31.55 o 
   7   2   1      203.93      200.23     33.01 o 
   8   2   1        3.88       14.99     36.12 o 
   9   2   1       35.75       -0.20     37.28 o 
   1   3   1    45192.45    47043.70    368.50 o 
   2   3   1    13095.43    13569.54     81.13 o 
   3   3   1    20854.99    20054.09    135.13 o 
   4   3   1     6337.60     6325.70     81.89 o 
   5   3   1      137.49      140.24     21.61 o 
   6   3   1     2164.23     2238.36     51.46 o 
   7   3   1        0.86       21.08     27.06 o 
   8   3   1      721.72      781.46     50.40 o 
   9   3   1      207.15      194.58     60.47 o 
   0   4   1    68841.59    73975.41    955.47 o 
   1   4   1    17922.88    17073.17     98.79 o 
   2   4   1     4455.99     3957.60     30.98 o 
   3   4   1    38394.20    37882.71    269.65 o 
   4   4   1     2992.95     2924.81     35.96 o 
   5   4   1    10566.29     9993.88     85.00 o 
   6   4   1      323.25      318.27     25.52 o 
   7   4   1     4941.51     5169.91     83.13 o 
   8   4   1     1570.48     1648.30     86.20 o 
   9   4   1      934.13     1140.55    331.39 o 
   1   5   1     3800.39     4080.02     28.37 o 
   2   5   1      242.82      175.94     13.90 o 
   3   5   1        4.16       34.23     14.52 o 
   4   5   1      286.52      276.61     19.75 o 
   5   5   1      963.92     1089.09     26.57 o 
   6   5   1        0.03       59.39     26.66 o 
   7   5   1      389.80      426.16     33.85 o 
   8   5   1       13.90       16.49     28.40 o 
   9   5   1        8.98      -68.07     68.07 o 
   0   6   1    59757.71    61141.49    799.74 o 
   1   6   1    21795.44    23412.84    148.92 o 
   2   6   1     2307.10     2601.90     35.52 o 
   3   6   1      126.27      113.43     14.14 o 
   4   6   1      931.00      924.14     23.64 o 
   5   6   1       30.76       30.62     19.05 o 
   6   6   1      569.17      779.82     39.29 o 
   7   6   1       10.36       28.93     32.11 o 
   8   6   1       65.58       96.52     55.48 o 
   9   6   1        4.03       42.41     75.90 o 
   1   7   1     6273.43     6023.68     48.00 o 
   2   7   1     2772.03     2731.49     30.14 o 
   3   7   1      126.24      189.15     16.29 o 
   4   7   1     7179.85     6823.01     70.14 o 
   5   7   1      520.81      545.63     32.07 o 
   6   7   1     3703.65     3833.27     73.67 o 
   7   7   1      592.59      615.35     54.15 o 
   8   7   1      388.89      401.03     47.10 o 
   9   7   1      180.85      136.98     42.38 o 
   0   8   1     6688.12     7017.80     86.41 o 
   1   8   1    26527.96    26852.18    219.56 o 
   2   8   1      688.86      662.86     22.56 o 
   3   8   1     8633.44     8822.62     87.01 o 
   4   8   1     1578.78     1564.55     39.25 o 
   5   8   1     6046.55     6342.11     92.62 o 
   6   8   1      208.80      275.99     38.02 o 
   7   8   1     1494.87     1558.80     59.04 o 
   8   8   1      398.73      529.40     67.61 o 
   9   8   1       73.75      146.69     62.28 o 
   1   9   1     6461.77     5390.39     49.96 o 
   2   9   1     7628.01     7515.35     63.95 o 
   3   9   1     8111.15     8031.44     59.76 o 
   4   9   1    16226.05    15885.94    137.72 o 
   5   9   1     1101.48     1106.51     29.96 o 
   6   9   1     7374.72     7642.62     99.69 o 
   7   9   1      106.97      149.08     36.22 o 
   8   9   1     1059.79     1160.07     76.69 o 
   9   9   1       84.00       93.36     49.97 o 
   0  10   1    24410.41    24622.23    277.05 o 
   1  10   1     3436.29     3985.47     41.82 o 
   2  10   1       39.82       52.82     16.88 o 
   3  10   1      314.42      296.97     22.21 o 
   4  10   1     3310.16     3502.37     56.15 o 
   5  10   1      280.71      327.45     26.81 o 
   6  10   1      243.28      197.96     30.21 o 
   7  10   1      179.77      116.66     34.18 o 
   8  10   1       30.46       26.02     50.47 o 
   9  10   1        3.23      -36.81     51.26 o 
   1  11   1     3347.08     2898.38     45.03 o 
   2  11   1     1764.22     1614.35     36.21 o 
   3  11   1     4496.44     4303.39     48.39 o 
   4  11   1    26912.56    27222.48    209.54 o 
   5  11   1     5785.22     6022.29     67.86 o 
   6  11   1     8376.60     7889.27    116.74 o 
   7  11   1      558.38      607.18     50.24 o 
   8  11   1      860.59      868.73     52.49 o 
   0  12   1     9493.25     9377.51    111.76 o 
   1  12   1        5.68       13.39     20.51 o 
   2  12   1     7743.18     7140.08     70.98 o 
   3  12   1     6940.27     6816.19     90.85 o 
   4  12   1    11744.39    12178.55    109.42 o 
   5  12   1     7716.18     7980.34     87.23 o 
   6  12   1       38.14       83.08     23.03 o 
   7  12   1     2082.77     2006.60     48.30 o 
   8  12   1      600.96      606.30     49.02 o 
   1  13   1       36.36       24.44     16.92 o 
   2  13   1     1304.62     1475.35     27.95 o 
   3  13   1     3091.94     3250.79     67.23 o 
   4  13   1     2847.96     2702.14     44.53 o 
   5  13   1      147.83      109.46     28.47 o 
   6  13   1      128.70      105.25     25.11 o 
   7  13   1      414.11      422.45     36.94 o 
   8  13   1        5.71        4.82     25.82 o 
   0  14   1      183.68      218.14     36.21 o 
   1  14   1      273.67      354.64     22.84 o 
   2  14   1     4288.73     4528.25     50.61 o 
   3  14   1      399.35      492.24     28.50 o 
   4  14   1     1442.78     1502.49     35.77 o 
   5  14   1      134.83      114.37     27.03 o 
   6  14   1      814.88      762.80     43.15 o 
   7  14   1      387.17      333.42     41.28 o 
   8  14   1        6.86       24.43     34.75 o 
   1  15   1     1431.25     1717.93     77.08 o 
   2  15   1      108.73       98.27     21.43 o 
   3  15   1      593.79      584.77     34.46 o 
   4  15   1     1079.50     1105.05     46.73 o 
   5  15   1        0.24       15.18     25.41 o 
   6  15   1      920.15      892.96     60.91 o 
   7  15   1       98.26      101.34     32.49 o 
   8  15   1       23.69       18.79     32.75 o 
   0  16   1    25189.95    24906.23    341.53 o 
   1  16   1     4044.55     3776.58     54.20 o 
   2  16   1    16576.64    15757.55    132.35 o 
   3  16   1     4056.23     3884.94     67.53 o 
   4  16   1     2040.46     1886.91     47.02 o 
   5  16   1     1711.64     1749.80     54.70 o 
   6  16   1      407.33      392.13     41.51 o 
   7  16   1     2609.51     2450.30     73.67 o 
   8  16   1      545.50      537.01     57.75 o 
   1  17   1     3121.36     2879.29     64.26 o 
   2  17   1       35.07       29.05     20.47 o 
   3  17   1     3283.72     3088.22     62.68 o 
   4  17   1      506.46      445.38     48.58 o 
   5  17   1      119.69      139.08     32.47 o 
   6  17   1     2552.15     2649.84     58.66 o 
   7  17   1       16.13       29.47     30.91 o 
   8  17   1      232.75      223.82     49.35 o 
   0  18   1        3.02       -6.63     30.97 o 
   1  18   1     1881.67     1952.94     59.83 o 
   2  18   1      240.83      249.06     28.53 o 
   3  18   1      268.44      264.73     36.67 o 
   4  18   1      514.61      586.67     49.79 o 
   5  18   1       67.14       96.22     32.96 o 
   6  18   1        7.84       40.07     32.66 o 
   7  18   1       10.90      -23.60     28.66 o 
   8  18   1       54.55       39.52     36.25 o 
   1  19   1    25477.74    26377.79    276.65 o 
   2  19   1     1225.33     1239.45     38.11 o 
   3  19   1     4992.46     4701.40     88.45 o 
   4  19   1     6740.90     6766.58    117.38 o 
   5  19   1      722.89      655.49     40.46 o 
   6  19   1     1907.59     1895.89     55.53 o 
   7  19   1      813.53      876.41     55.97 o 
   0  20   1       21.20     1339.02    110.84 o 
   1  20   1     4078.62     3900.47     82.89 o 
   2  20   1      748.77      791.16     40.18 o 
   3  20   1     3320.01     3249.94     85.68 o 
   4  20   1       12.01      -43.78     43.78 o 
   5  20   1     1165.50     1149.97     58.17 o 
   6  20   1       16.29       50.99     40.70 o 
   7  20   1       14.02       37.87     32.77 o 
   1  21   1      529.78      509.34     38.90 o 
   2  21   1      605.81      605.23     34.73 o 
   3  21   1     2427.00     2242.13     78.99 o 
   4  21   1     3157.34     3044.23     76.71 o 
   5  21   1        0.47      -19.30     36.07 o 
   6  21   1      183.50      155.21     38.71 o 
   7  21   1      417.90      398.74     46.01 o 
   0  22   1     3758.32     3360.22    102.39 o 
   1  22   1     3378.57     3369.42     78.71 o 
   2  22   1       56.53       61.31     23.84 o 
   3  22   1     5506.59     5521.64    103.91 o 
   4  22   1      711.50      675.16     46.43 o 
   5  22   1      576.31      639.05     66.98 o 
   6  22   1      340.97      283.14     45.09 o 
   7  22   1       10.96       50.62     36.60 o 
   1  23   1        6.91       -2.69     32.87 o 
   2  23   1      332.03      335.03     34.64 o 
   3  23   1     1199.49     1250.86     59.46 o 
   4  23   1       48.09       86.66     41.54 o 
   5  23   1      722.21      650.27     48.93 o 
   6  23   1     1112.67     1265.23     65.70 o 
   7  23   1        8.56        7.01     36.40 o 
   0  24   1     4519.67     4495.68    111.13 o 
   1  24   1      678.34      710.22     43.01 o 
   2  24   1     3896.75     3876.83     63.42 o 
   3  24   1     2238.29     2347.95     73.38 o 
   4  24   1      856.62      836.22     62.05 o 
   5  24   1     2789.55     2840.05     78.04 o 
   6  24   1       28.90       -2.53     36.21 o 
   1  25   1      673.50      662.97     53.84 o 
   2  25   1      525.33      484.75     45.32 o 
   3  25   1       69.54       73.25     31.97 o 
   4  25   1      215.10      164.70     49.62 o 
   5  25   1     1231.32     1235.65     55.48 o 
   6  25   1        7.01      -32.82     32.82 o 
   0  26   1       43.33       50.85     47.82 o 
   1  26   1      403.94      387.26     42.01 o 
   2  26   1        3.13       17.99     29.07 o 
   3  26   1      350.30      259.83     44.13 o 
   4  26   1       77.13       96.50     37.68 o 
   5  26   1      311.81      206.81     44.43 o 
   6  26   1      153.78       40.83     39.16 o 
   1  27   1     2297.32     2149.54     73.81 o 
   2  27   1       47.35       48.53     35.68 o 
   3  27   1     1307.44     1188.15     51.87 o 
   4  27   1      606.53      543.34     60.34 o 
   5  27   1       21.27       15.03     38.06 o 
   0  28   1        3.05       44.86     56.32 o 
   1  28   1      736.94      620.39     54.44 o 
   2  28   1      203.38      145.47     36.24 o 
   3  28   1      230.76      206.67     50.77 o 
   4  28   1       14.08       26.14     45.94 o 
   5  28   1      144.45      122.61     39.42 o 
   1  29   1     1344.51     1604.62     64.60 o 
   2  29   1      523.80      494.37     43.22 o 
   3  29   1       61.21        2.09     35.10 o 
   4  29   1      606.03      605.56     55.89 o 
   5  29   1       99.38      106.62     37.77 o 
   0  30   1       25.63       86.92     59.17 o 
   1  30   1      399.81      420.59     61.43 o 
   2  30   1       12.25       56.35     35.03 o 
   3  30   1      427.71      465.28     57.93 o 
   4  30   1        2.50       24.19     47.22 o 
   1  31   1      839.75      921.43     82.70 o 
   2  31   1      677.98      637.90     55.38 o 
   3  31   1      736.50      899.46     65.88 o 
   4  31   1      591.69      591.33     54.53 o 
   0  32   1     2374.72     2693.65    152.46 o 
   1  32   1       56.61      138.95     47.87 o 
   2  32   1      607.66      775.86     52.92 o 
   3  32   1      475.48      561.49     64.00 o 
   1  33   1       72.02      141.37     59.88 o 
   2  33   1       83.66       94.91     42.41 o 
   3  33   1       30.85      223.96     62.30 o 
   0  34   1     1601.86     1915.71    125.47 o 
   1  34   1        3.09      -39.12     46.23 o 
   2  34   1      154.96      175.65     47.37 o 
   1   0   2     6890.64     6734.59     40.28 o 
   2   0   2    36885.29    39471.32    435.89 o 
   3   0   2    68093.52    70288.23    831.76 o 
   4   0   2    10918.73    11648.04    118.67 o 
   5   0   2     6513.52     6283.65     90.91 o 
   6   0   2      139.07      239.58     37.63 o 
   7   0   2     3666.31     4037.46     98.83 o 
   8   0   2       11.30      -24.92     46.18 o 
   9   0   2      358.97      309.58     82.75 o 
   1   1   2    31691.72    35110.91    209.75 o 
   2   1   2    18984.68    19631.33    123.62 o 
   3   1   2     4204.49     4638.22     46.33 o 
   4   1   2      225.13      159.33     19.27 o 
   5   1   2       27.31       35.94     17.14 o 
   6   1   2      354.60      419.88     29.31 o 
   7   1   2      110.15       91.86     32.86 o 
   8   1   2      717.30      920.87     59.67 o 
   9   1   2      103.78       96.66     44.55 o 
   1   2   2    12461.78    13486.45     66.00 o 
   2   2   2    15448.11    16200.34    100.31 o 
   3   2   2     4514.00     4388.48     38.19 o 
   4   2   2        8.16       45.24     14.31 o 
   5   2   2     1440.61     1393.32     39.80 o 
   6   2   2      170.71      219.37     27.10 o 
   7   2   2      436.15      379.47     33.34 o 
   8   2   2      143.42      192.24     38.77 o 
   9   2   2      168.71      146.75     56.08 o 
   1   3   2    11716.29    13113.05     79.82 o 
   2   3   2     4941.44     5212.63     32.99 o 
   3   3   2      306.73      245.02     16.62 o 
   4   3   2    30129.84    30295.32    218.91 o 
   5   3   2      112.33      132.81     20.47 o 
   6   3   2     6685.58     6742.11     78.44 o 
   7   3   2      136.06      115.90     29.22 o 
   8   3   2       53.24       67.97     51.11 o 
   9   3   2       18.73       37.50     49.02 o 
   0   4   2     9577.28    10747.47     87.68 o 
   1   4   2     9951.82     9583.96     55.79 o 
   2   4   2     8391.68     7793.70     53.82 o 
   3   4   2     2633.70     2630.41     39.80 o 
   4   4   2       35.84       70.51     18.40 o 
   5   4   2     2370.41     2122.33     39.33 o 
   6   4   2      423.67      456.32     32.46 o 
   7   4   2     3390.54     3389.09     70.28 o 
   8   4   2      283.37      178.33     34.57 o 
   9   4   2      111.31      103.52     89.37 o 
   1   5   2    11302.47    11543.30     71.96 o 
   2   5   2     4291.44     4344.96     35.97 o 
   3   5   2     2594.90     2600.48     35.02 o 
   4   5   2     9203.14     8457.09     67.25 o 
   5   5   2       47.56       45.07     17.86 o 
   6   5   2     3937.51     3964.80     53.79 o 
   7   5   2      235.63      210.81     36.93 o 
   8   5   2     2019.03     1829.88    222.68 o 
   9   5   2        0.22       12.62     63.44 o 
   0   6   2     6496.22     6589.94     66.10 o 
   1   6   2     1497.08     1489.44     33.15 o 
   2   6   2     5147.42     4496.06     38.15 o 
   3   6   2      362.19      403.50     18.00 o 
   4   6   2       26.67       50.31     15.16 o 
   5   6   2       84.79       76.91     24.49 o 
   6   6   2      102.18       69.82     27.72 o 
   7   6   2       20.22       13.07     35.22 o 
   8   6   2        7.08       21.83     36.91 o 
   9   6   2      207.06      182.32     55.53 o 
   1   7   2      912.23     1102.41     26.52 o 
   2   7   2     3315.82     3163.29     29.96 o 
   3   7   2     7781.65     7517.19     62.26 o 
   4   7   2    25935.38    24792.17    198.47 o 
   5   7   2       57.93       53.60     22.26 o 
   6   7   2     8065.72     8274.86    105.92 o 
   7   7   2       13.15      -14.54     27.70 o 
   8   7   2     1399.06     1635.79     72.61 o 
   9   7   2        0.23      -71.29     71.29 o 
   0   8   2    24161.33    25096.16    272.78 o 
   1   8   2    27425.60    26811.67    211.25 o 
   2   8   2      305.56      405.49     25.27 o 
   3   8   2    41237.99    40673.02    316.66 o 
   4   8   2      699.37      712.51     26.51 o 
   5   8   2    30461.31    31030.89    306.53 o 
   6   8   2       42.65       61.62     27.30 o 
   7   8   2     7855.83     7661.25    131.29 o 
   8   8   2       12.79        1.64     37.79 o 
   9   8   2      603.09      735.38     64.71 o 
   1   9   2    11678.27    11262.35     93.91 o 
   2   9   2     2998.17     3275.41     49.42 o 
   3   9   2     1061.90      968.66     22.49 o 
   4   9   2     8064.56     8347.02     78.78 o 
   5   9   2      223.73      300.74     32.82 o 
   6   9   2     1535.12     1578.97     55.11 o 
   7   9   2      227.58      229.14     40.74 o 
   8   9   2       11.60        9.81     38.30 o 
   9   9   2       90.37      -26.92     63.34 o 
   0  10   2     6380.34     6545.11     80.25 o 
   1  10   2      372.27      640.60     35.17 o 
   2  10   2     3384.97     3733.34     42.67 o 
   3  10   2      757.50      701.93     22.23 o 
   4  10   2     1941.68     1865.23     32.23 o 
   5  10   2      950.91      938.94     35.27 o 
   6  10   2      548.03      549.79     36.21 o 
   7  10   2     1116.76     1179.20     57.08 o 
   8  10   2       89.03       73.05     35.30 o 
   9  10   2       52.97       83.59     56.01 o 
   1  11   2      132.63       64.70     19.04 o 
   2  11   2     4139.95     4549.10     48.04 o 
   3  11   2     4120.76     4136.35     54.49 o 
   4  11   2      748.39      832.14     41.93 o 
   5  11   2       56.12       41.47     25.56 o 
   6  11   2     7163.83     7427.13     99.24 o 
   7  11   2      204.08      139.47     30.68 o 
   8  11   2      176.34      146.85     46.50 o 
   0  12   2     8014.60     9630.30    123.85 o 
   1  12   2    30359.86    30671.45    281.32 o 
   2  12   2     1371.12     1273.50     75.82 o 
   3  12   2    20252.09    19895.64    186.38 o 
   4  12   2     1024.40     1112.84     47.85 o 
   5  12   2    20488.53    20091.78    169.28 o 
   6  12   2       26.21       45.99     24.27 o 
   7  12   2     4278.90     4264.45     85.05 o 
   8  12   2       97.41      113.12     35.28 o 
   1  13   2     5730.16     6083.55     66.22 o 
   2  13   2    11144.36    10708.08    101.68 o 
   3  13   2      242.99      291.56     29.42 o 
   4  13   2     3775.05     3322.47     57.65 o 
   5  13   2        7.96       11.80     20.42 o 
   6  13   2     3480.27     3501.41     67.08 o 
   7  13   2        1.07       17.96     28.32 o 
   8  13   2      283.70      285.21     46.33 o 
   0  14   2     2391.71     1997.82     54.45 o 
   1  14   2       85.70      149.99     23.02 o 
   2  14   2     1900.43     1529.15     30.34 o 
   3  14   2     1847.05     2093.70     44.67 o 
   4  14   2     1066.83     1070.78     46.73 o 
   5  14   2      822.63      763.39     35.91 o 
   6  14   2       63.22       58.02     25.42 o 
   7  14   2       34.69       21.55     28.84 o 
   8  14   2       74.90       51.58     36.27 o 
   1  15   2      221.75      277.79     24.90 o 
   2  15   2      355.89      250.83     23.54 o 
   3  15   2       44.67       67.25     29.50 o 
   4  15   2    17590.14    16868.72    151.78 o 
   5  15   2        0.64      -12.97     26.22 o 
   6  15   2     4151.13     4028.42     69.58 o 
   7  15   2       14.13        5.98     34.74 o 
   8  15   2      769.32      616.93     53.11 o 
   0  16   2      884.62      968.55     50.28 o 
   1  16   2        5.70       17.50     24.79 o 
   2  16   2       33.44       97.09     18.24 o 
   3  16   2     4960.10     4396.61     78.96 o 
   4  16   2       94.87       69.88     26.47 o 
   5  16   2     5676.67     5488.21     75.91 o 
   6  16   2       11.64       36.89     31.61 o 
   7  16   2     2400.09     2375.78     66.17 o 
   8  16   2        2.44       16.02     43.33 o 
   1  17   2     2506.17     2378.86     60.48 o 
   2  17   2      567.45      644.17     28.87 o 
   3  17   2      337.60      478.86     38.53 o 
   4  17   2    11629.10    11402.46    131.50 o 
   5  17   2       31.94       67.80     26.49 o 
   6  17   2      567.90      490.46     39.76 o 
   7  17   2      218.79      200.50     34.04 o 
   8  17   2       40.65       22.40     42.20 o 
   0  18   2      519.59      575.10     69.10 o 
   1  18   2      154.97      163.78     35.52 o 
   2  18   2        9.28      -27.11     27.11 o 
   3  18   2      306.84      299.48     33.94 o 
   4  18   2        2.68      -14.41     25.47 o 
   5  18   2      192.74      186.75     31.84 o 
   6  18   2       54.39       17.44     26.89 o 
   7  18   2        3.02       31.86     31.99 o 
   8  18   2        6.58        6.35     41.17 o 
   1  19   2     3269.41     3623.73    208.30 o 
   2  19   2      359.83      491.29     33.16 o 
   3  19   2        3.76       -5.25     26.06 o 
   4  19   2     1771.20     1844.75     52.00 o 
   5  19   2        0.08      -15.23     28.88 o 
   6  19   2        2.01       -0.65     24.42 o 
   7  19   2      162.42      127.96     44.69 o 
   0  20   2      116.33      134.85     39.71 o 
   1  20   2     3271.80     3038.31     73.59 o 
   2  20   2     2146.83     2142.19     52.04 o 
   3  20   2    13028.01    13169.69    166.24 o 
   4  20   2       18.80       12.57     27.07 o 
   5  20   2     5608.30     5874.26     90.41 o 
   6  20   2       23.46       61.07     31.72 o 
   7  20   2     2200.16     2257.60    101.86 o 
   1  21   2      230.44      172.80     38.74 o 
   2  21   2     1341.58     1337.94     56.86 o 
   3  21   2       34.38       30.19     31.73 o 
   4  21   2     1148.95     1176.97     51.24 o 
   5  21   2      280.22      313.64     34.88 o 
   6  21   2      383.22      349.40     34.25 o 
   7  21   2       15.77       10.80     33.53 o 
   0  22   2     4384.32     4210.53    116.24 o 
   1  22   2       45.38       59.45     35.93 o 
   2  22   2      160.35      160.79     40.62 o 
   3  22   2      600.18      691.30     48.87 o 
   4  22   2       66.12       60.15     35.61 o 
   5  22   2        8.10       15.33     26.42 o 
   6  22   2      144.47       82.71     38.93 o 
   7  22   2        8.93       16.63     33.17 o 
   1  23   2      439.90      446.34     44.82 o 
   2  23   2     6914.47     6981.22    101.12 o 
   3  23   2      542.02      481.64     39.00 o 
   4  23   2     6229.95     5906.24    121.68 o 
   5  23   2      100.39       48.95     31.89 o 
   6  23   2     2204.90     2172.19    109.10 o 
   7  23   2      108.25      155.67     46.87 o 
   0  24   2     1002.87     1012.59     76.81 o 
   1  24   2      102.29      108.27     34.00 o 
   2  24   2        0.69       21.39     28.94 o 
   3  24   2      601.96      637.48     43.27 o 
   4  24   2      244.23      200.98     42.97 o 
   5  24   2      274.04      262.48     41.12 o 
   6  24   2       29.14       51.29     38.49 o 
   1  25   2       10.41       33.72     29.47 o 
   2  25   2        8.32      -13.01     26.32 o 
   3  25   2       47.20       65.99     38.60 o 
   4  25   2     2323.67     2098.18     76.94 o 
   5  25   2       44.09       40.92     37.92 o 
   6  25   2      948.71     1012.36     60.93 o 
   0  26   2       96.07       59.74     60.21 o 
   1  26   2       93.29       55.96     39.26 o 
   2  26   2      677.02      682.84     47.97 o 
   3  26   2      234.88      247.87     38.46 o 
   4  26   2      247.72      198.01     52.24 o 
   5  26   2        4.28       13.81     38.29 o 
   6  26   2        5.50       10.36     43.35 o 
   1  27   2        2.84      -28.37     40.98 o 
   2  27   2     1309.10     1394.29     54.27 o 
   3  27   2      361.51      301.05     51.97 o 
   4  27   2     1969.32     1997.58    107.41 o 
   5  27   2        0.24        4.46     30.16 o 
   0  28   2        0.43       88.24     47.92 o 
   1  28   2      947.54      984.89     64.55 o 
   2  28   2       82.77       27.89     38.21 o 
   3  28   2     3130.59     3294.06     81.20 o 
   4  28   2       68.74       69.05     41.13 o 
   5  28   2     3419.77     3286.92    100.31 o 
   1  29   2      442.87      401.04     46.86 o 
   2  29   2       64.31        3.80     32.29 o 
   3  29   2       94.94       67.43     47.42 o 
   4  29   2       28.30       31.99     49.14 o 
   5  29   2       11.17       15.46     40.20 o 
   0  30   2       49.15      -25.63     85.66 o 
   1  30   2      113.87      108.17     42.28 o 
   2  30   2       14.63       66.30     34.87 o 
   3  30   2      345.89      343.02     52.29 o 
   4  30   2        0.44      -22.19     36.51 o 
   1  31   2      193.91      218.76     65.74 o 
   2  31   2      222.19      219.01     39.63 o 
   3  31   2        1.43       12.71     50.53 o 
   4  31   2      327.90      318.18     62.57 o 
   0  32   2        0.62      126.34     63.77 o 
   1  32   2       98.87      116.86     50.65 o 
   2  32   2       32.67       37.68     44.68 o 
   3  32   2      624.58      557.54     64.62 o 
   1  33   2       47.95       14.40     41.47 o 
   2  33   2      462.00      463.11     51.18 o 
   3  33   2        1.05      -49.23     56.64 o 
   0  34   2      415.28      583.88     85.33 o 
   1  34   2        0.13      -12.11     49.72 o 
   2  34   2       39.50       13.03     43.72 o 
   1   1   3    87611.52    99869.46    839.08 o 
   2   1   3     8726.85    10315.16     88.24 o 
   3   1   3    34416.14    36913.02    269.14 o 
   4   1   3     3731.37     3182.68     37.95 o 
   5   1   3     1634.70     1648.25     38.65 o 
   6   1   3     2108.11     2115.61     41.77 o 
   7   1   3     1393.08     1485.56     51.38 o 
   8   1   3      484.56      495.58     52.67 o 
   9   1   3      147.86      112.35     92.13 o 
   1   2   3     3216.57     3106.52     19.88 o 
   2   2   3    11868.77    11293.94     70.21 o 
   3   2   3     5858.55     6171.24     53.01 o 
   4   2   3     3017.77     3066.89     39.90 o 
   5   2   3     1139.83     1043.98     29.55 o 
   6   2   3      167.99      229.60     26.30 o 
   7   2   3      887.15      968.80     47.03 o 
   8   2   3       57.59      107.01     55.91 o 
   9   2   3      209.82      268.12     54.80 o 
   1   3   3     5118.11     5963.42     45.07 o 
   2   3   3      130.16      211.80     11.12 o 
   3   3   3    14794.81    15440.14    104.95 o 
   4   3   3       89.62      152.70     16.47 o 
   5   3   3      679.00      802.44     31.80 o 
   6   3   3     3284.16     3296.30     55.80 o 
   7   3   3      266.99      326.61     41.99 o 
   8   3   3     2581.37     2690.21    126.02 o 
   9   3   3        2.82       30.13     63.44 o 
   0   4   3    31887.89    35196.31    359.03 o 
   1   4   3     8738.00     8754.44     53.61 o 
   2   4   3     3195.63     2659.43     26.68 o 
   3   4   3    20635.73    20049.69    129.04 o 
   4   4   3     3593.34     3431.28     37.43 o 
   5   4   3     9561.21     9392.36     86.42 o 
   6   4   3      133.70      215.84     25.82 o 
   7   4   3     4518.50     4920.64     83.43 o 
   8   4   3     2144.49     2202.83     67.41 o 
   9   4   3      308.59      357.66     63.11 o 
   1   5   3     1255.60     1397.40     24.88 o 
   2   5   3      810.29      638.26     20.80 o 
   3   5   3      213.09      292.31     16.47 o 
   4   5   3      337.40      323.13     16.92 o 
   5   5   3       45.96       63.71     20.12 o 
   6   5   3     1137.44     1092.72     34.83 o 
   7   5   3      785.28      813.54     43.28 o 
   8   5   3      575.94      555.63     50.14 o 
   9   5   3      236.62      171.49     46.40 o 
   0   6   3     9512.17    12631.81    126.01 o 
   1   6   3       66.08       92.64     12.26 o 
   2   6   3      678.45      521.17     20.21 o 
   3   6   3      114.43       55.37     13.32 o 
   4   6   3     1317.91     1440.53     45.36 o 
   5   6   3     2475.68     2348.46     44.99 o 
   6   6   3        4.06        8.55     24.80 o 
   7   6   3       83.27       88.36     30.56 o 
   8   6   3      289.89      293.75     66.54 o 
   9   6   3        9.48      122.77    103.98 o 
   1   7   3     4965.47     5141.43     49.61 o 
   2   7   3      141.85      192.12     14.51 o 
   3   7   3     8907.45     9128.10     76.99 o 
   4   7   3     3126.63     3073.93     73.64 o 
   5   7   3        7.17       65.54     24.62 o 
   6   7   3     2125.63     2209.26     51.24 o 
   7   7   3      393.79      399.41     51.02 o 
   8   7   3        6.54       16.22     44.73 o 
   9   7   3      707.21      643.54     61.65 o 
   0   8   3    25748.89    23243.32    251.03 o 
   1   8   3     1130.23      908.15     26.30 o 
   2   8   3     8641.38     8246.47     62.79 o 
   3   8   3     1852.58     1926.09     50.60 o 
   4   8   3      119.57      179.14     21.11 o 
   5   8   3     7745.44     7706.31     83.77 o 
   6   8   3      236.49      300.11     34.14 o 
   7   8   3      928.60      968.79     55.20 o 
   8   8   3      406.27      467.54     58.94 o 
   9   8   3       87.30      109.99     80.47 o 
   1   9   3      359.49      609.35     18.36 o 
   2   9   3    12961.52    12744.58    112.87 o 
   3   9   3    22737.82    23642.79    166.10 o 
   4   9   3    11247.15    11078.60    103.23 o 
   5   9   3       31.86       32.19     22.07 o 
   6   9   3     5155.64     5331.17     80.16 o 
   7   9   3       54.89      102.59     34.28 o 
   8   9   3      559.76      613.08     56.62 o 
   9   9   3      266.56      191.13     58.28 o 
   0  10   3    42930.79    43302.92    555.24 o 
   1  10   3     4444.02     4875.65     45.12 o 
   2  10   3      337.02      321.26     34.94 o 
   3  10   3     1846.63     2017.55     30.34 o 
   4  10   3      433.21      523.66     23.27 o 
   5  10   3     3955.65     4176.70     83.66 o 
   6  10   3     1632.15     1790.01     56.52 o 
   7  10   3      726.55      753.87     48.22 o 
   8  10   3      535.94      425.77     50.52 o 
   9  10   3       38.15       24.04     56.53 o 
   1  11   3     2736.12     1896.15     33.39 o 
   2  11   3     5702.38     5421.17     50.01 o 
   3  11   3     9655.79     9695.80     95.96 o 
   4  11   3    12168.66    12078.98     98.10 o 
   5  11   3      248.34      292.03     32.18 o 
   6  11   3     8709.55     8828.20    132.91 o 
   7  11   3      120.98      156.88     35.25 o 
   8  11   3      958.31      702.87     93.19 o 
   0  12   3     3796.65     3449.22     64.25 o 
   1  12   3     4833.72     5197.68     91.63 o 
   2  12   3    22322.35    22635.24    197.90 o 
   3  12   3     2325.76     2118.24     61.53 o 
   4  12   3      880.25      976.69     28.33 o 
   5  12   3     2517.84     2617.33     75.55 o 
   6  12   3       42.45       77.50     20.68 o 
   7  12   3     2517.41     2455.66     69.61 o 
   8  12   3      123.57       96.52     36.85 o 
   1  13   3     4608.66     4007.01     64.93 o 
   2  13   3     7726.11     8786.80     84.23 o 
   3  13   3    11628.50    11723.84    114.59 o 
   4  13   3      385.01      399.06     23.64 o 
   5  13   3       13.55       57.48     23.70 o 
   6  13   3     1175.72     1213.11     54.19 o 
   7  13   3      844.86      795.67     42.29 o 
   8  13   3       43.48      123.21     40.49 o 
   0  14   3     3980.44     4010.60     98.82 o 
   1  14   3     1168.31     1286.16     54.76 o 
   2  14   3     2057.15     1997.33     49.43 o 
   3  14   3      669.85      749.37     40.88 o 
   4  14   3      128.25      190.79     24.06 o 
   5  14   3      190.94      211.30     25.70 o 
   6  14   3       92.74       55.17     22.86 o 
   7  14   3      115.21      111.87     27.59 o 
   8  14   3       11.69       -9.40     35.25 o 
   1  15   3     1241.19     1149.27     80.82 o 
   2  15   3       42.17       22.13     18.76 o 
   3  15   3      271.24      341.49     34.88 o 
   4  15   3       69.27       49.33     21.88 o 
   5  15   3      120.70       95.73     23.12 o 
   6  15   3        3.84       32.47     23.92 o 
   7  15   3       98.00       99.17     35.54 o 
   8  15   3       49.47      114.59     35.05 o 
   0  16   3    27245.80    26789.85    348.38 o 
   1  16   3     1197.47     1069.63     33.34 o 
   2  16   3    15105.77    14500.44    130.43 o 
   3  16   3     2858.69     2814.38     56.22 o 
   4  16   3     1698.48     1617.51     43.87 o 
   5  16   3      579.80      655.30     37.47 o 
   6  16   3      541.03      578.29     34.39 o 
   7  16   3     2171.69     2191.42     67.99 o 
   8  16   3      546.99      645.39     43.25 o 
   1  17   3     4736.11     4404.94     62.05 o 
   2  17   3      727.02      761.21     33.92 o 
   3  17   3      106.05      135.00     32.04 o 
   4  17   3     3422.71     3334.54     58.68 o 
   5  17   3      284.26      269.41     29.94 o 
   6  17   3     2909.03     2982.76     65.09 o 
   7  17   3      108.40       88.65     43.32 o 
   8  17   3      282.59      265.20     56.44 o 
   0  18   3      928.46     1045.13     94.56 o 
   1  18   3        0.83      -11.33     23.39 o 
   2  18   3     2771.78     2709.03     45.41 o 
   3  18   3     1039.03     1057.83     53.62 o 
   4  18   3      408.20      360.70     31.49 o 
   5  18   3     1892.18     1874.31     47.65 o 
   6  18   3        6.77       39.28     28.30 o 
   7  18   3      914.98      902.22     52.28 o 
   8  18   3      171.17      273.15     49.73 o 
   1  19   3    17745.14    18046.90    192.51 o 
   2  19   3     1492.30     1486.07     38.35 o 
   3  19   3     6526.51     6555.24     99.82 o 
   4  19   3     3061.25     3040.12     76.49 o 
   5  19   3      467.03      495.14     34.85 o 
   6  19   3      959.03     1069.30     49.96 o 
   7  19   3      438.80      414.99     47.53 o 
   0  20   3      397.51      967.55    231.12 o 
   1  20   3      518.34      494.79     38.96 o 
   2  20   3      719.44      875.34     38.36 o 
   3  20   3     1065.78      958.20     50.96 o 
   4  20   3       12.45       47.34     38.41 o 
   5  20   3      871.00      807.86     39.57 o 
   6  20   3      436.94      397.55     33.61 o 
   7  20   3      109.98       49.33     29.59 o 
   1  21   3    18143.39    17552.32    202.81 o 
   2  21   3     1678.36     1597.51     44.50 o 
   3  21   3      133.77      121.07     35.65 o 
   4  21   3      258.19      282.25     47.20 o 
   5  21   3      292.11      276.32     34.52 o 
   6  21   3        6.69      -31.91     34.91 o 
   7  21   3     1094.46     1128.40     54.18 o 
   0  22   3     2489.04     2771.58    133.51 o 
   1  22   3     1518.38     1591.02     50.72 o 
   2  22   3     1053.84     1009.22     44.09 o 
   3  22   3     1151.89     1182.99     52.17 o 
   4  22   3      661.48      611.00     51.40 o 
   5  22   3       41.79       13.34     28.90 o 
   6  22   3      145.06      117.78     39.37 o 
   7  22   3      161.40      191.06     41.50 o 
   1  23   3      365.93      385.02     39.05 o 
   2  23   3        3.04      -14.95     28.74 o 
   3  23   3      198.21      271.10     38.48 o 
   4  23   3     1416.96     1459.32    102.48 o 
   5  23   3       74.81       70.53     39.12 o 
   6  23   3     1193.06     1204.33     56.52 o 
   7  23   3       71.00       90.68     61.96 o 
   0  24   3     4750.00     4738.64    123.28 o 
   1  24   3      245.20      173.33     43.79 o 
   2  24   3     6185.21     6143.42     86.38 o 
   3  24   3      444.58      460.77     44.36 o 
   4  24   3      108.32      108.64     39.00 o 
   5  24   3     1194.64     1287.42     60.20 o 
   6  24   3      306.86      341.60     50.66 o 
   1  25   3       25.31       44.35     40.91 o 
   2  25   3      332.35      283.71     34.38 o 
   3  25   3      113.27      124.23     40.61 o 
   4  25   3       53.91       41.94     36.56 o 
   5  25   3      244.37      223.83     34.44 o 
   6  25   3      173.41      127.80     36.34 o 
   0  26   3        1.52       30.69     41.38 o 
   1  26   3        7.28      -13.25     32.68 o 
   2  26   3      210.22      210.02     40.45 o 
   3  26   3      205.64      161.94     43.10 o 
   4  26   3      267.81      239.97     43.64 o 
   5  26   3      806.61      835.17     95.13 o 
   6  26   3       22.41      -41.05     41.05 o 
   1  27   3     1761.00     1778.83     64.21 o 
   2  27   3      696.42      583.14     44.83 o 
   3  27   3     2782.89     2809.27     83.57 o 
   4  27   3      278.29      340.98     47.68 o 
   5  27   3       86.58       56.01     44.14 o 
   0  28   3       17.18       85.59     84.88 o 
   1  28   3      465.96      507.14     46.44 o 
   2  28   3      409.23      344.65     43.56 o 
   3  28   3      184.58      156.56     47.63 o 
   4  28   3      109.67       98.98     46.72 o 
   5  28   3      239.50      307.50     54.18 o 
   1  29   3      944.28     1078.01     65.30 o 
   2  29   3      139.87       93.55     36.91 o 
   3  29   3      391.01      517.15     57.47 o 
   4  29   3      179.86      137.76     40.37 o 
   5  29   3       64.97       72.83     41.93 o 
   0  30   3     1898.20     2079.74    102.64 o 
   1  30   3        0.28       20.86     42.07 o 
   2  30   3      196.41      143.44     34.82 o 
   3  30   3       57.15      106.42     46.71 o 
   4  30   3        2.46        1.44     44.03 o 
   1  31   3      820.14     1052.02     68.30 o 
   2  31   3      714.81      804.48     60.49 o 
   3  31   3      734.49      687.74     67.07 o 
   4  31   3      503.35      455.18     55.81 o 
   0  32   3     1303.77     1236.07    103.28 o 
   1  32   3       75.47      118.31     54.76 o 
   2  32   3      857.28      928.57     56.59 o 
   3  32   3      396.22      308.11     53.26 o 
   1  33   3      185.05      194.46     48.57 o 
   2  33   3       25.88       50.55     50.07 o 
   0  34   3      882.63      899.63    103.85 o 
   1  34   3        4.43       10.35     43.37 o 
   2  34   3      163.59      134.56     56.54 o 
   1   0   4       18.20       79.53      9.64 o 
   2   0   4   460632.47   539410.31  14051.84 o 
   3   0   4    15378.85    16124.31    154.35 o 
   4   0   4    36496.81    38484.49    406.86 o 
   5   0   4     2424.56     2305.57     48.23 o 
   6   0   4      100.79      134.50     34.08 o 
   7   0   4      233.95      230.22     35.22 o 
   8   0   4     3453.81     3694.00    166.29 o 
   9   0   4      226.57      143.55     83.69 o 
   1   1   4    10698.04    10794.13     50.71 o 
   2   1   4   336504.09   397200.78   6357.88 o 
   3   1   4    12093.89    11395.67     79.38 o 
   4   1   4    14402.54    14850.35    113.79 o 
   5   1   4     2598.72     2587.31     41.40 o 
   6   1   4     1239.94     1192.59     35.18 o 
   7   1   4      167.62      116.74     24.18 o 
   8   1   4      139.48      123.11     41.07 o 
   9   1   4        6.10       -6.36     50.39 o 
   1   2   4    52515.59    55214.83    447.75 o 
   2   2   4    32971.18    36247.04    247.19 o 
   3   2   4    20476.22    21854.16    147.79 o 
   4   2   4       80.23      136.89     17.74 o 
   5   2   4     1979.82     1841.18     48.47 o 
   6   2   4      822.27      878.25     30.93 o 
   7   2   4     1001.91      969.92     36.71 o 
   8   2   4      374.91      383.43     59.36 o 
   9   2   4      192.14       83.38     67.63 o 
   1   3   4    59295.42    61711.13   1177.63 o 
   2   3   4    10348.73    10311.28     61.58 o 
   3   3   4    41934.57    45378.96    332.77 o 
   4   3   4      479.66      501.62     20.57 o 
   5   3   4      166.27      245.79     21.94 o 
   6   3   4     2563.12     2489.39     47.08 o 
   7   3   4      996.21     1099.96     46.15 o 
   8   3   4      172.32      181.23     37.60 o 
   9   3   4      499.80      399.97     73.69 o 
   0   4   4     6819.18     6233.29     58.27 o 
   1   4   4      646.49      677.02      9.72 o 
   2   4   4      601.34      403.67     22.21 o 
   3   4   4       58.57      137.29     14.12 o 
   4   4   4     1577.35     1683.16     34.28 o 
   5   4   4      944.99      988.69     35.59 o 
   6   4   4       61.48       87.90     29.73 o 
   7   4   4      134.55      154.47     37.73 o 
   8   4   4      139.20      179.48     52.40 o 
   9   4   4       48.13       70.47     48.06 o 
   1   5   4    41294.65    42235.43    342.39 o 
   2   5   4     4261.61     4134.28     48.66 o 
   3   5   4    20784.38    19917.30    144.43 o 
   4   5   4      174.60      161.85     16.13 o 
   5   5   4      260.90      265.86     26.10 o 
   6   5   4      832.64      877.89     32.29 o 
   7   5   4     2417.38     2453.38     68.45 o 
   8   5   4        6.34       -1.52     39.14 o 
   9   5   4      841.54      745.16     82.60 o 
   0   6   4     3820.40     3710.00     48.47 o 
   1   6   4    18558.24    19320.73    130.31 o 
   2   6   4     2401.26     2010.69     21.23 o 
   3   6   4     2756.34     2564.29     38.13 o 
   4   6   4     1646.58     1540.24     42.19 o 
   5   6   4     6288.32     6084.03     74.72 o 
   6   6   4     1367.38     1432.88     86.72 o 
   7   6   4     1433.86     1591.69     83.63 o 
   8   6   4       26.27       39.60     43.15 o 
   9   6   4      323.17      303.24     58.72 o 
   1   7   4    13727.85    13464.65    100.47 o 
   2   7   4     1337.39     1446.61     20.56 o 
   3   7   4     5586.00     5214.56     48.59 o 
   4   7   4     2152.35     2027.71     36.76 o 
   5   7   4       11.51       43.62     21.59 o 
   6   7   4     1532.12     1565.49     47.91 o 
   7   7   4        7.38        2.07     25.49 o 
   8   7   4       99.73      186.63     47.65 o 
   9   7   4      211.74      214.95     75.25 o 
   0   8   4    78414.77    82339.66   1190.76 o 
   1   8   4      421.35      422.19     20.04 o 
   2   8   4    16158.77    14784.63    110.30 o 
   3   8   4      719.36      826.55     26.96 o 
   4   8   4     3368.26     3381.02     49.17 o 
   5   8   4      111.72      150.19     26.13 o 
   6   8   4      666.00      736.78     40.38 o 
   7   8   4       14.22      -16.32     37.24 o 
   8   8   4     1399.32     1594.92     70.37 o 
   9   8   4       39.47      -11.99     53.61 o 
   1   9   4    11532.96    11613.87     89.92 o 
   2   9   4     6671.99     6174.87     99.24 o 
   3   9   4      132.47      131.81     15.93 o 
   4   9   4    10043.56     9781.38     94.49 o 
   5   9   4     1243.60     1356.27     40.57 o 
   6   9   4     1032.63      988.69     45.23 o 
   7   9   4      174.32      125.34     38.98 o 
   8   9   4      155.44      103.54     48.75 o 
   9   9   4       33.69       -9.02     45.51 o 
   0  10   4    18825.73    20553.34    229.42 o 
   1  10   4     1507.75     1629.73     45.47 o 
   2  10   4      420.50      440.40     27.23 o 
   3  10   4      197.12      181.63     15.03 o 
   4  10   4      201.58      242.09     21.58 o 
   5  10   4      709.61      754.94     36.34 o 
   6  10   4        9.92       -4.77     28.36 o 
   7  10   4      489.87      552.72     40.92 o 
   8  10   4       68.57       83.63     44.56 o 
   1  11   4    32034.73    33772.76    291.69 o 
   2  11   4      483.23      430.95     17.09 o 
   3  11   4      570.08      544.64     24.91 o 
   4  11   4     1407.96     1419.77     32.65 o 
   5  11   4      117.86      171.41     23.70 o 
   6  11   4     1505.66     1360.23     39.46 o 
   7  11   4      200.28       93.71     37.91 o 
   8  11   4      265.51      164.91     32.22 o 
   0  12   4    57724.38    58300.45    826.37 o 
   1  12   4     1137.40     1469.16     27.89 o 
   2  12   4     8746.73     8286.26     72.61 o 
   3  12   4       72.60       84.61     19.46 o 
   4  12   4      948.29     1063.40     29.59 o 
   5  12   4     1107.38     1238.00     38.23 o 
   6  12   4      832.89      802.86     41.21 o 
   7  12   4      203.55      149.74     34.46 o 
   8  12   4      394.55      414.02     48.73 o 
   1  13   4    15775.51    14458.11    125.68 o 
   2  13   4     1756.50     1829.25     33.92 o 
   3  13   4     4964.39     4569.83    139.29 o 
   4  13   4       76.84       73.94     20.91 o 
   5  13   4       99.43      130.44     22.60 o 
   6  13   4      413.84      477.17     31.94 o 
   7  13   4       38.96       44.91     27.88 o 
   8  13   4      258.17      207.40     33.34 o 
   0  14   4     8804.39    10190.00    152.14 o 
   1  14   4     2141.08     1813.00     52.07 o 
   2  14   4     3170.20     3217.43     46.12 o 
   3  14   4     2424.21     2108.74     46.47 o 
   4  14   4     2906.19     2692.09     46.73 o 
   5  14   4     2571.34     2542.74     53.36 o 
   6  14   4      542.09      486.47     33.69 o 
   7  14   4     2213.87     2165.96     64.28 o 
   8  14   4       19.75       28.56     37.70 o 
   1  15   4    49376.23    47513.88    480.16 o 
   2  15   4      341.79      375.24     25.02 o 
   3  15   4     3381.18     3275.56     61.82 o 
   4  15   4       62.70       65.28     23.25 o 
   5  15   4      434.52      479.93     29.81 o 
   6  15   4        7.94       51.70     26.08 o 
   7  15   4     1412.04     1551.97     51.20 o 
   8  15   4        1.55       -0.55     30.74 o 
   0  16   4      347.38      675.86    146.97 o 
   1  16   4       39.76       27.22     24.51 o 
   2  16   4     6948.63     6290.29     65.48 o 
   3  16   4       53.49      110.70     32.18 o 
   4  16   4      631.19      672.54     37.87 o 
   5  16   4        0.14        5.52     22.86 o 
   6  16   4      446.00      560.87     35.41 o 
   7  16   4      114.69       81.17     43.44 o 
   8  16   4        7.75       19.21     41.98 o 
   1  17   4     7404.75     6800.54     83.41 o 
   2  17   4     1550.14     1485.05     43.94 o 
   3  17   4     1563.97     1655.20     53.16 o 
   4  17   4     1990.97     2000.88     46.85 o 
   5  17   4        4.80       10.56     26.83 o 
   6  17   4      789.80      748.88     39.30 o 
   7  17   4       51.73       94.47     27.78 o 
   8  17   4       40.12       42.83     43.51 o 
   0  18   4     1307.37     1214.37     67.41 o 
   1  18   4     1124.28     1089.52     43.32 o 
   2  18   4        8.68       36.36     21.45 o 
   3  18   4     2320.31     2195.19     56.30 o 
   4  18   4       15.79       59.24     32.21 o 
   5  18   4      732.18      723.99     36.03 o 
   6  18   4       64.60       69.61     33.47 o 
   7  18   4       13.32      -17.57     35.06 o 
   8  18   4       27.27       11.82     41.31 o 
   1  19   4     3433.64     3518.98    153.72 o 
   2  19   4        5.03      -29.52     29.52 o 
   3  19   4      904.48      794.72     38.95 o 
   4  19   4     2349.89     2314.10     78.10 o 
   5  19   4       99.39      109.87     34.52 o 
   6  19   4     1431.56     1446.35     47.43 o 
   7  19   4       99.32       72.73     31.23 o 
   0  20   4    47348.40    47663.11    733.43 o 
   1  20   4       30.73       23.39     25.53 o 
   2  20   4    33579.69    33452.73    316.66 o 
   3  20   4      801.98      906.35     42.05 o 
   4  20   4     1146.72     1123.11     47.18 o 
   5  20   4       60.18       22.97     29.75 o 
   6  20   4       10.01       23.13     34.69 o 
   7  20   4       38.57       56.13     33.17 o 
   1  21   4     1730.99     1953.97     89.32 o 
   2  21   4      132.42      118.70     29.60 o 
   3  21   4        5.42      -16.80     30.22 o 
   4  21   4     2155.00     2144.20     63.88 o 
   5  21   4       24.20       54.89     34.89 o 
   6  21   4     1601.94     1384.58     52.52 o 
   7  21   4       63.67       83.37     37.38 o 
   0  22   4     1825.11     1894.94     81.29 o 
   1  22   4     2027.99     1848.31     67.45 o 
   2  22   4     7171.46     6872.74     99.52 o 
   3  22   4     1818.34     1679.73     54.84 o 
   4  22   4      978.36     1039.34     61.42 o 
   5  22   4     1499.19     1494.54     61.43 o 
   6  22   4      315.87      263.86     41.13 o 
   7  22   4      284.86      270.57     56.11 o 
   1  23   4     6278.91     6254.12     99.73 o 
   2  23   4       13.15        7.69     25.22 o 
   3  23   4     2983.48     3177.92     68.41 o 
   4  23   4     1088.47     1185.34     48.26 o 
   5  23   4      159.31      178.63     38.31 o 
   6  23   4       76.39       94.43     35.32 o 
   7  23   4       95.80       91.00     42.58 o 
   0  24   4      813.56      789.11     65.68 o 
   1  24   4       87.10       66.76     31.34 o 
   2  24   4      173.42      173.60     28.23 o 
   3  24   4        1.11      -12.69     35.79 o 
   4  24   4      561.34      515.38     50.24 o 
   5  24   4      331.55      236.98     42.20 o 
   6  24   4      195.71      146.98     40.00 o 
   1  25   4     4105.40     4241.93     93.33 o 
   2  25   4      558.55      489.29     34.71 o 
   3  25   4        4.72      -18.01     31.12 o 
   4  25   4      257.85      264.65     43.23 o 
   5  25   4        8.35       33.07     31.60 o 
   6  25   4      152.83       92.06     36.89 o 
   0  26   4     1509.21     1551.35    100.00 o 
   1  26   4       39.09       89.42     41.44 o 
   2  26   4      228.56      269.52     34.33 o 
   3  26   4     1278.83     1240.23     61.60 o 
   4  26   4        8.28       -2.21     35.02 o 
   5  26   4      778.71      745.54     50.90 o 
   6  26   4       30.69       23.90     42.00 o 
   1  27   4      774.60      946.68     52.38 o 
   2  27   4       10.63       16.94     34.31 o 
   3  27   4      383.71      353.60     44.28 o 
   4  27   4      114.71      155.05     49.69 o 
   5  27   4       18.61      -10.59     37.52 o 
   0  28   4     8960.13     9271.50    210.29 o 
   1  28   4      253.21      249.27     45.94 o 
   2  28   4     4321.05     4845.01     89.26 o 
   3  28   4      122.62      102.21     42.91 o 
   4  28   4      519.46      460.12     61.01 o 
   5  28   4      183.29      169.71     44.76 o 
   1  29   4       13.09      -39.75     41.92 o 
   2  29   4      710.25      614.19     48.54 o 
   3  29   4       15.49       -5.44     36.38 o 
   4  29   4      371.45      288.95     57.69 o 
   5  29   4       35.43      115.21     40.55 o 
   0  30   4     2135.83     2273.62    117.46 o 
   1  30   4       11.54       75.78     44.55 o 
   2  30   4      110.05       85.70     41.43 o 
   3  30   4      155.78      159.75     50.69 o 
   4  30   4       64.62       39.96     43.77 o 
   1  31   4     1985.39     2305.15     79.10 o 
   2  31   4      159.05      183.18     41.27 o 
   3  31   4     1188.98     1192.80     62.79 o 
   4  31   4      144.84      165.48     51.51 o 
   0  32   4     1706.43     1846.36    114.83 o 
   1  32   4        7.94       28.69     45.97 o 
   2  32   4      521.66      599.07     58.77 o 
   3  32   4      250.54      240.65     61.66 o 
   1  33   4      143.05       95.94     49.90 o 
   2  33   4       47.71      130.56     44.38 o 
   0  34   4        0.18       53.54    101.17 o 
   1  34   4       23.84       51.31     53.28 o 
   2  34   4        0.24       49.18     67.68 o 
   1   1   5     1514.81     1625.29     16.87 o 
   2   1   5    13225.56    13469.63     88.47 o 
   3   1   5    33154.91    35885.34    296.54 o 
   4   1   5    34109.34    33414.71    274.67 o 
   5   1   5     2150.95     2159.00     39.24 o 
   6   1   5     5341.84     5560.26     69.60 o 
   7   1   5      433.79      361.66     34.30 o 
   8   1   5      242.94      352.88     59.50 o 
   9   1   5       17.30       75.34     44.97 o 
   0   2   5    20212.18    23286.29    164.57 o 
   1   2   5    10441.26     9381.18     66.68 o 
   2   2   5    15251.81    15768.22    103.34 o 
   3   2   5    27214.81    28078.20    191.11 o 
   4   2   5       22.32      106.30     17.40 o 
   5   2   5     2059.17     2009.65     38.28 o 
   6   2   5       19.18       49.29     29.01 o 
   7   2   5      112.70       92.43     24.69 o 
   8   2   5      382.12      339.19     46.44 o 
   9   2   5       46.91      100.69     88.06 o 
   1   3   5    89358.79    96312.97   1005.14 o 
   2   3   5      548.66      459.11     15.74 o 
   3   3   5     7397.54     7073.87     55.43 o 
   4   3   5     3302.28     3244.38     41.00 o 
   5   3   5      592.23      702.04     31.95 o 
   6   3   5       21.92       24.16     20.37 o 
   7   3   5       62.56       26.74     28.14 o 
   8   3   5       34.46       27.70     43.61 o 
   9   3   5       21.00       70.75     70.31 o 
   0   4   5    21544.50    24434.32    234.68 o 
   1   4   5     2608.09     1861.05     16.49 o 
   2   4   5     4356.06     4430.45     35.67 o 
   3   4   5    12294.72    11783.51     87.00 o 
   4   4   5     6519.73     6980.96     58.37 o 
   5   4   5    16862.18    16722.04    138.53 o 
   6   4   5      574.05      534.99     28.25 o 
   7   4   5     4067.93     4108.31     70.45 o 
   8   4   5      756.55      764.10     50.66 o 
   9   4   5      319.67      407.24    143.33 o 
   1   5   5    12945.70    12162.80     75.79 o 
   2   5   5      462.39      326.52     27.49 o 
   3   5   5     9771.48     9528.12     74.15 o 
   4   5   5     1775.30     1608.81     28.05 o 
   5   5   5     2483.96     2716.52     53.21 o 
   6   5   5     2140.48     2143.06     46.49 o 
   7   5   5       25.86       42.60     30.22 o 
   8   5   5       50.05       68.13     44.00 o 
   9   5   5      144.48      295.03    114.09 o 
   0   6   5     6424.25     7018.30     96.06 o 
   1   6   5        0.32       38.73     10.10 o 
   2   6   5     6257.44     5699.00     39.14 o 
   3   6   5      369.60      333.93     19.46 o 
   4   6   5     1717.85     1644.42     37.87 o 
   5   6   5        6.96       49.31     21.98 o 
   6   6   5      247.82      249.77     49.15 o 
   7   6   5      309.91      301.07     36.33 o 
   8   6   5        8.65       70.66     80.23 o 
   9   6   5        0.82        6.65     37.50 o 
   1   7   5     3777.73     3660.92     31.25 o 
   2   7   5    19094.76    18946.47    135.17 o 
   3   7   5       78.87       73.54     15.88 o 
   4   7   5     6057.95     5720.81     91.03 o 
   5   7   5      312.11      416.63     31.73 o 
   6   7   5     6005.24     6083.78     80.89 o 
   7   7   5        4.21      -12.73     33.56 o 
   8   7   5      255.62      214.24     44.05 o 
   9   7   5        0.18       45.05     58.90 o 
   0   8   5    11964.39    10830.92    121.65 o 
   1   8   5    27084.16    27435.76    224.29 o 
   2   8   5     3325.50     2575.54     38.94 o 
   3   8   5     7807.49     7732.91     60.29 o 
   4   8   5      152.94      156.87     20.55 o 
   5   8   5     2883.69     2911.81     64.54 o 
   6   8   5      361.45      384.97     32.40 o 
   7   8   5     1902.66     1906.64     57.11 o 
   8   8   5      416.17      432.85     59.53 o 
   9   8   5       21.17        3.27     39.34 o 
   1   9   5     2073.28     1829.26     62.29 o 
   2   9   5    25898.25    26554.78    216.93 o 
   3   9   5    17338.14    17580.57    124.54 o 
   4   9   5    12902.72    12872.53    113.96 o 
   5   9   5       35.83       57.43     23.94 o 
   6   9   5     3876.20     3934.39     74.98 o 
   7   9   5       16.34       -1.05     30.06 o 
   8   9   5      490.76      471.33     50.01 o 
   9   9   5       27.78       40.37     71.97 o 
   0  10   5     1453.50     1208.90     49.84 o 
   1  10   5    22296.20    24184.32    198.85 o 
   2  10   5    52653.91    56471.05    561.64 o 
   3  10   5     1221.23     1104.91     31.65 o 
   4  10   5    11271.20    11058.14     92.88 o 
   5  10   5      823.18      943.89     33.16 o 
   6  10   5      124.82      130.08     30.64 o 
   7  10   5     1615.19     1656.21     53.25 o 
   8  10   5      494.85      423.90     68.47 o 
   1  11   5    13664.95    12165.98    116.02 o 
   2  11   5    11957.85    12379.38    103.36 o 
   3  11   5     8094.29     7607.64     68.46 o 
   4  11   5    17786.35    17949.76    145.67 o 
   5  11   5       67.08       64.69     21.98 o 
   6  11   5     1547.87     1436.13     41.66 o 
   7  11   5       10.30        8.05     26.49 o 
   8  11   5     1015.60     1016.40     49.76 o 
   0  12   5    13154.72    12476.39    156.81 o 
   1  12   5     3940.16     4024.93     54.97 o 
   2  12   5    27415.56    28456.44    238.41 o 
   3  12   5    13727.71    14000.03    124.28 o 
   4  12   5     1059.67     1095.59     31.08 o 
   5  12   5     2127.09     2208.29     39.58 o 
   6  12   5       39.90       45.58     27.24 o 
   7  12   5     1180.72     1265.85     57.18 o 
   8  12   5      117.05      111.13     35.17 o 
   1  13   5     3283.96     3404.67     75.03 o 
   2  13   5     2103.43     1776.33     35.26 o 
   3  13   5       31.79        2.73     21.54 o 
   4  13   5     5139.96     4831.98     52.57 o 
   5  13   5     2147.69     2181.27     51.82 o 
   6  13   5     1038.11     1015.57     34.55 o 
   7  13   5        3.34       30.51     28.71 o 
   8  13   5       55.24       27.02     38.22 o 
   0  14   5     4321.12     4823.97     97.46 o 
   1  14   5      290.47      288.08     22.13 o 
   2  14   5     2648.13     2614.43     43.69 o 
   3  14   5     2334.88     2286.22     45.18 o 
   4  14   5      532.30      471.36     25.53 o 
   5  14   5       32.30       31.30     21.92 o 
   6  14   5      653.43      533.72     39.18 o 
   7  14   5      289.96      273.37     37.08 o 
   8  14   5        4.34       35.39     32.92 o 
   1  15   5      280.73      194.34     29.37 o 
   2  15   5     8536.48     8583.76     82.02 o 
   3  15   5     1585.35     1460.55     44.33 o 
   4  15   5     1141.88     1060.91     33.92 o 
   5  15   5      634.20      674.20     36.36 o 
   6  15   5      556.76      603.43     34.17 o 
   7  15   5      166.53      189.50     38.26 o 
   8  15   5      477.93      435.00     47.07 o 
   0  16   5    13483.29    13048.84    172.85 o 
   1  16   5     5739.88     5084.97     80.74 o 
   2  16   5     8424.98     8008.74     73.75 o 
   3  16   5     7424.32     7484.82     97.31 o 
   4  16   5     2259.04     2155.55     42.67 o 
   5  16   5     2132.39     2298.42     50.99 o 
   6  16   5      103.33       90.41     26.28 o 
   7  16   5      595.91      565.16     46.98 o 
   8  16   5      292.06      276.56     68.31 o 
   1  17   5    13858.37    12925.97    141.83 o 
   2  17   5      310.07      263.09     28.35 o 
   3  17   5      151.70       94.62     28.27 o 
   4  17   5        4.42      -21.20     21.73 o 
   5  17   5       85.96      122.43     28.52 o 
   6  17   5       31.58       28.65     24.45 o 
   7  17   5       19.68        9.64     33.32 o 
   8  17   5       20.08       68.72     47.38 o 
   0  18   5     3546.01     3492.33     72.34 o 
   1  18   5     2064.72     1948.22     54.67 o 
   2  18   5     6731.14     6516.25     80.02 o 
   3  18   5     4230.44     4193.06     73.14 o 
   4  18   5     3013.93     3067.61     72.99 o 
   5  18   5     1053.80     1047.50     43.72 o 
   6  18   5      433.10      402.73     37.94 o 
   7  18   5      102.33       61.54     35.51 o 
   8  18   5      186.40      172.78     67.96 o 
   1  19   5    19982.50    20257.99    228.18 o 
   2  19   5     5255.81     5331.12     71.52 o 
   3  19   5     2748.23     2731.42     75.74 o 
   4  19   5     5959.86     6052.68     78.38 o 
   5  19   5      320.67      302.94     34.52 o 
   6  19   5      510.34      469.95     35.60 o 
   7  19   5      287.73      234.73     35.46 o 
   0  20   5       17.12      199.15     60.57 o 
   1  20   5      411.74      452.64     49.01 o 
   2  20   5      433.42      504.96     46.00 o 
   3  20   5      614.92      613.36     44.08 o 
   4  20   5      104.04       44.81     36.04 o 
   5  20   5      818.62      790.36     58.75 o 
   6  20   5       10.36       82.62     35.35 o 
   7  20   5       74.13       79.98     59.53 o 
   1  21   5     3355.31     3470.93     70.02 o 
   2  21   5     2098.64     2086.70     49.40 o 
   3  21   5       56.12       48.31     32.15 o 
   4  21   5     1512.86     1617.71     62.96 o 
   5  21   5     2219.61     2239.72     63.18 o 
   6  21   5      129.41      116.37     35.15 o 
   7  21   5        0.87       56.23     60.33 o 
   0  22   5       14.77       38.29     64.88 o 
   1  22   5      134.38      100.39     38.76 o 
   2  22   5     1230.25     1332.90     41.52 o 
   3  22   5      498.03      478.69     36.80 o 
   4  22   5      161.17      117.36     30.39 o 
   5  22   5     2210.74     2109.42     56.78 o 
   6  22   5       34.28       70.54     34.06 o 
   7  22   5      446.38      475.86     71.53 o 
   1  23   5       93.24       71.63     38.03 o 
   2  23   5       69.84       70.03     29.12 o 
   3  23   5      793.85      837.89     56.13 o 
   4  23   5       31.82       16.35     35.48 o 
   5  23   5      626.36      593.57     56.51 o 
   6  23   5       55.76       42.50     32.21 o 
   7  23   5      102.87      172.90     56.36 o 
   0  24   5       63.78       58.43     50.54 o 
   1  24   5     1848.14     1601.16     59.93 o 
   2  24   5     1926.12     2050.50     50.59 o 
   3  24   5     3589.97     3372.10     75.04 o 
   4  24   5     1354.94     1380.50     58.63 o 
   5  24   5     1739.14     1642.64     67.41 o 
   6  24   5       90.37       68.81     32.92 o 
   1  25   5     2316.11     2410.30     63.54 o 
   2  25   5       50.00        5.44     26.61 o 
   3  25   5     2773.36     2752.85     74.14 o 
   4  25   5      315.37      310.40     47.62 o 
   5  25   5      881.12      797.93     66.83 o 
   6  25   5      232.87      159.34     54.70 o 
   0  26   5      486.76      536.53    134.77 o 
   1  26   5      192.13      136.49     39.57 o 
   2  26   5       55.69      110.90     33.06 o 
   3  26   5       23.35        8.02     33.94 o 
   4  26   5      694.46      597.32     52.77 o 
   5  26   5      119.57       60.02     35.61 o 
   6  26   5      224.15      178.81     68.62 o 
   1  27   5     1233.19     1246.06     88.55 o 
   2  27   5     1570.57     1750.56     53.28 o 
   3  27   5      424.42      389.49     48.56 o 
   4  27   5     1724.58     1638.91     74.33 o 
   5  27   5       21.05       -2.63     31.22 o 
   0  28   5      200.58      256.64     67.89 o 
   1  28   5      207.05      219.55     41.99 o 
   2  28   5       23.18       16.41     36.21 o 
   3  28   5      860.01      989.22     97.28 o 
   4  28   5      218.24      161.61     42.30 o 
   5  28   5      467.11      333.98     42.26 o 
   1  29   5      175.92      213.90     52.87 o 
   2  29   5      178.30      266.48     40.60 o 
   3  29   5      107.82      122.20     51.05 o 
   4  29   5      417.77      350.96     52.57 o 
   5  29   5       75.32       51.93     40.32 o 
   0  30   5     1475.89     1535.74     98.52 o 
   1  30   5      315.34      266.81     54.77 o 
   2  30   5      541.18      562.88     53.16 o 
   3  30   5      543.97      624.47     65.71 o 
   4  30   5       56.42       12.21     39.33 o 
   1  31   5      387.40      458.61     50.98 o 
   2  31   5      136.31      129.39     38.40 o 
   3  31   5      711.47      627.24     71.32 o 
   4  31   5      516.93      408.40     64.84 o 
   0  32   5      656.14      659.73    175.25 o 
   1  32   5        1.29      -44.13     44.13 o 
   2  32   5      845.95      869.93     59.31 o 
   3  32   5      291.90      244.38     43.73 o 
   1  33   5      535.44      489.83     63.33 o 
   2  33   5      475.50      507.20     53.70 o 
   0  34   5      883.67     1105.91    150.46 o 
   1  34   5        0.19      -44.12     55.13 o 
   1   0   6   106009.11   131431.95   1776.18 o 
   2   0   6        8.86      183.48     19.30 o 
   3   0   6     1598.16     1205.77     28.87 o 
   4   0   6    19721.26    20976.76    235.86 o 
   5   0   6    11672.93    11953.46    139.96 o 
   6   0   6      866.72      856.61     40.08 o 
   7   0   6     3528.66     3811.80     97.60 o 
   8   0   6       11.62      -53.08     98.21 o 
   9   0   6      150.56      161.90     65.12 o 
   1   1   6     7989.43     8359.88     44.14 o 
   2   1   6    25773.43    26530.56    168.15 o 
   3   1   6     7256.99     7544.59     54.49 o 
   4   1   6    23069.07    22714.82    173.87 o 
   5   1   6       77.08      150.13     21.58 o 
   6   1   6       16.35        5.72     24.02 o 
   7   1   6      244.21      221.06     38.43 o 
   8   1   6      393.39      399.19     45.24 o 
   9   1   6      152.15      139.20     52.51 o 
   0   2   6     3810.24     3528.39     24.37 o 
   1   2   6    13753.18    14920.95     85.73 o 
   2   2   6    18090.93    17853.13    109.76 o 
   3   2   6     2443.64     2929.53     36.68 o 
   4   2   6     4492.72     4671.19     47.45 o 
   5   2   6       33.13       19.99     17.53 o 
   6   2   6     2956.62     2800.60     52.55 o 
   7   2   6       12.17       19.22     25.05 o 
   8   2   6       55.63      101.11     49.04 o 
   9   2   6      173.88      140.00     63.75 o 
   1   3   6    15725.38    16262.19    119.88 o 
   2   3   6     9703.85    10205.30     74.30 o 
   3   3   6     9053.64     9470.90     64.60 o 
   4   3   6    11108.24    10961.10     85.55 o 
   5   3   6       43.49       95.96     19.98 o 
   6   3   6     2124.57     2295.01     40.24 o 
   7   3   6      123.93      146.87     25.27 o 
   8   3   6        4.12       -7.20     33.66 o 
   9   3   6      182.92      338.09     81.35 o 
   0   4   6    19265.25    19462.76    184.68 o 
   1   4   6      440.05      351.72     16.16 o 
   2   4   6     2832.66     2281.97     24.02 o 
   3   4   6       38.67       55.84     12.76 o 
   4   4   6      852.15      839.80     22.26 o 
   5   4   6     1965.32     1973.01     38.45 o 
   6   4   6      970.37     1058.00     61.07 o 
   7   4   6     1442.40     1499.86     45.79 o 
   8   4   6      798.38      770.96     49.85 o 
   9   4   6       18.65       40.42     53.20 o 
   1   5   6        4.10       17.45      9.95 o 
   2   5   6     2462.01     2506.22     21.37 o 
   3   5   6      247.68      303.20     18.68 o 
   4   5   6     7903.60     7636.41     66.91 o 
   5   5   6     1195.40     1205.84     41.97 o 
   6   5   6     6064.77     6061.46     83.72 o 
   7   5   6       13.93       56.37     30.31 o 
   8   5   6      567.00      599.13     67.81 o 
   9   5   6      199.59      259.78     62.09 o 
   0   6   6    93453.73   104324.98   1636.56 o 
   1   6   6     1017.87     1015.58     24.07 o 
   2   6   6    18795.41    18256.39    125.23 o 
   3   6   6      987.47     1093.91     22.27 o 
   4   6   6     4965.23     4986.46     77.60 o 
   5   6   6      825.82      811.28     37.50 o 
   6   6   6       95.19      108.79     28.32 o 
   7   6   6      319.19      360.28     46.42 o 
   8   6   6      950.28      908.39     59.50 o 
   9   6   6      188.76      173.76    188.67 o 
   1   7   6     8147.16     7519.47     56.65 o 
   2   7   6    46779.34    48083.37    374.89 o 
   3   7   6     1225.71     1377.71     30.09 o 
   4   7   6    24142.96    24160.72    277.33 o 
   5   7   6      339.85      402.99     28.45 o 
   6   7   6     3983.63     3832.63     78.66 o 
   7   7   6       27.81       42.88     35.58 o 
   8   7   6      682.12      690.33     68.64 o 
   9   7   6        0.85       -4.63     44.27 o 
   0   8   6    16494.24    17106.07    178.64 o 
   1   8   6     6237.05     6161.42     60.85 o 
   2   8   6       43.22       77.74     12.70 o 
   3   8   6    20669.05    22423.26    156.17 o 
   4   8   6        5.08       -3.58     19.93 o 
   5   8   6    18579.81    19041.67    175.74 o 
   6   8   6       14.19       43.10     26.62 o 
   7   8   6     2608.05     2544.24     61.74 o 
   8   8   6      388.19      425.97     45.13 o 
   9   8   6      604.38      437.42     64.71 o 
   1   9   6    41727.46    42387.48    377.10 o 
   2   9   6      476.55      500.40     23.13 o 
   3   9   6     8429.21     8941.99     66.79 o 
   4   9   6      722.79      815.20     51.34 o 
   5   9   6     2019.85     2076.06     71.27 o 
   6   9   6      708.26      739.50     32.55 o 
   7   9   6      451.06      448.81     46.14 o 
   8   9   6        0.49       41.00     36.02 o 
   9   9   6      978.09      918.95    175.92 o 
   0  10   6     1446.58     2061.12     72.78 o 
   1  10   6     2848.27     2850.22     49.02 o 
   2  10   6     1064.25     1109.11     43.82 o 
   3  10   6     2108.60     2145.55     42.77 o 
   4  10   6      602.91      625.30     24.50 o 
   5  10   6       94.08      112.77     24.88 o 
   6  10   6       90.54       66.96     32.41 o 
   7  10   6      505.49      460.52     43.53 o 
   8  10   6       23.62       32.73     34.72 o 
   1  11   6    48609.88    49896.28    472.37 o 
   2  11   6    10482.78     9901.57     83.91 o 
   3  11   6       20.25       64.50     24.71 o 
   4  11   6     3896.32     4005.69     60.44 o 
   5  11   6       63.86       93.88     24.65 o 
   6  11   6      317.52      288.04     30.67 o 
   7  11   6      168.88      210.65     30.49 o 
   8  11   6       58.76       51.05     30.46 o 
   0  12   6      259.64      197.47     52.12 o 
   1  12   6    22552.09    22936.62    200.32 o 
   2  12   6      872.98      877.19     34.57 o 
   3  12   6    19563.19    19082.08    168.11 o 
   4  12   6     2192.24     2158.12     40.81 o 
   5  12   6     8226.82     7953.48     82.84 o 
   6  12   6       39.58       28.23     29.61 o 
   7  12   6     2213.83     2131.92     57.70 o 
   8  12   6      208.37      162.04     40.70 o 
   1  13   6    12519.03    13290.74    117.33 o 
   2  13   6     6278.85     5492.97     59.26 o 
   3  13   6     1317.01     1363.44     36.59 o 
   4  13   6     3557.03     3122.59     50.01 o 
   5  13   6      108.67       61.32     18.81 o 
   6  13   6     1880.95     1978.04     51.26 o 
   7  13   6        4.88       25.28     22.13 o 
   8  13   6      243.41      191.56     38.04 o 
   0  14   6    32193.74    29705.36    372.41 o 
   1  14   6     4640.94     4672.81     58.57 o 
   2  14   6    18962.85    17950.45    164.20 o 
   3  14   6      504.44      551.66     30.74 o 
   4  14   6     1093.86      912.44     30.56 o 
   5  14   6       20.34        1.88     22.12 o 
   6  14   6        1.23       14.56     22.26 o 
   7  14   6      417.15      370.35     38.38 o 
   8  14   6      298.24      234.14     48.67 o 
   1  15   6      301.31      340.31     27.25 o 
   2  15   6      149.50       95.67     22.06 o 
   3  15   6       96.62       73.87     22.27 o 
   4  15   6    11054.57    10725.34    110.28 o 
   5  15   6      477.77      485.43     29.89 o 
   6  15   6     2424.73     2395.49     60.55 o 
   7  15   6       54.56       24.04     31.71 o 
   8  15   6      793.78      781.94    115.49 o 
   0  16   6        2.04       -9.23     34.98 o 
   1  16   6     1745.99     1648.02     43.82 o 
   2  16   6       17.19       42.48     20.05 o 
   3  16   6     4102.57     3902.86     65.53 o 
   4  16   6        3.82       26.66     23.17 o 
   5  16   6     1098.87     1084.79     61.87 o 
   6  16   6       20.24      -31.81     31.81 o 
   7  16   6     1003.15     1073.91     50.24 o 
   8  16   6      185.29      170.58    101.12 o 
   1  17   6     9337.25     9216.32    103.57 o 
   2  17   6       20.25       24.09     20.98 o 
   3  17   6     4854.65     4614.31     69.21 o 
   4  17   6     3971.47     3883.35     65.23 o 
   5  17   6       20.23       82.15     28.58 o 
   6  17   6      391.15      453.54     42.32 o 
   7  17   6        5.24       -5.36     31.31 o 
   8  17   6        1.46      120.40     59.38 o 
   0  18   6      188.95      137.87     59.32 o 
   1  18   6      162.13      174.44     29.61 o 
   2  18   6     1354.75     1420.13     38.76 o 
   3  18   6        5.23      -30.20     30.20 o 
   4  18   6      104.35      129.70     30.82 o 
   5  18   6      135.99      145.14     29.22 o 
   6  18   6       19.47       -7.42     29.44 o 
   7  18   6      159.10      128.77     44.08 o 
   1  19   6     8228.79     8309.76    106.94 o 
   2  19   6      874.23      859.16     40.43 o 
   3  19   6     2488.36     2546.25     57.04 o 
   4  19   6      125.10      108.64     31.11 o 
   5  19   6      507.10      563.58     36.74 o 
   6  19   6       55.75       27.40     26.89 o 
   7  19   6      318.66      222.01     56.19 o 
   0  20   6    13141.17    13647.25    214.10 o 
   1  20   6      810.29      797.52     42.57 o 
   2  20   6     1110.34     1241.79     36.46 o 
   3  20   6     5193.40     5240.36     76.37 o 
   4  20   6      167.93      222.23     39.11 o 
   5  20   6     1009.27     1075.71     43.40 o 
   6  20   6       10.42       31.47     25.84 o 
   7  20   6     1888.17     1881.33    115.94 o 
   1  21   6     4035.68     4127.14     72.03 o 
   2  21   6      963.76      962.93     39.23 o 
   3  21   6      767.46      805.93     41.66 o 
   4  21   6      727.06      762.63     41.81 o 
   5  21   6      136.47      124.33     31.28 o 
   6  21   6      260.13      219.94     30.22 o 
   7  21   6       18.03       28.49     50.87 o 
   0  22   6     5623.70     5982.61    112.80 o 
   1  22   6       14.24       41.82     30.34 o 
   2  22   6     3372.63     3381.07     58.62 o 
   3  22   6      727.54      647.23     41.26 o 
   4  22   6      256.78      234.73     34.93 o 
   5  22   6      355.84      359.91     36.32 o 
   6  22   6      267.73      161.41     33.18 o 
   7  22   6       94.52      124.44     49.79 o 
   1  23   6     4115.37     4182.88     77.60 o 
   2  23   6       42.37       54.63     27.42 o 
   3  23   6       29.25       14.49     31.32 o 
   4  23   6     4498.91     4467.54     92.30 o 
   5  23   6        0.20       34.86     33.57 o 
   6  23   6     1633.16     1558.13     63.36 o 
   0  24   6     2130.89     1981.14     86.88 o 
   1  24   6      981.84      984.96     52.80 o 
   2  24   6        7.04       -9.13     27.28 o 
   3  24   6        8.28       37.56     30.04 o 
   4  24   6       25.79        5.81     37.44 o 
   5  24   6      426.92      423.45     35.75 o 
   6  24   6       68.64       98.69     52.62 o 
   1  25   6       54.58       78.76     38.91 o 
   2  25   6      765.41      721.15     40.05 o 
   3  25   6       14.98       10.02     36.27 o 
   4  25   6      993.75     1076.44     50.73 o 
   5  25   6      140.84      114.39     33.08 o 
   6  25   6       97.62      125.87     46.31 o 
   0  26   6     4941.07     5249.13    126.06 o 
   1  26   6      205.14      206.09     44.63 o 
   2  26   6     2352.12     2261.46     66.40 o 
   3  26   6       31.36       56.77     33.25 o 
   4  26   6      788.05      894.77     53.34 o 
   5  26   6       34.45       73.75     37.00 o 
   6  26   6        1.42       34.72     53.40 o 
   1  27   6     2120.43     1953.53     73.50 o 
   2  27   6      792.46      832.92     46.29 o 
   3  27   6        8.77      -34.48     38.28 o 
   4  27   6      635.27      659.20     75.98 o 
   5  27   6       71.06      111.91     42.13 o 
   0  28   6       85.96       33.55     62.96 o 
   1  28   6      965.63      950.99     70.65 o 
   2  28   6       19.54       44.85     36.05 o 
   3  28   6     1811.01     1900.46     66.45 o 
   4  28   6        5.26       16.68     33.96 o 
   5  28   6     2091.56     2306.52    121.17 o 
   1  29   6     3165.55     3328.65     83.02 o 
   2  29   6       73.74      112.11     42.15 o 
   3  29   6     1350.03     1345.71     72.12 o 
   4  29   6       30.44      -20.61     39.38 o 
   5  29   6       15.25      -35.62     59.66 o 
   0  30   6      177.06      217.95     73.73 o 
   1  30   6        1.23       38.31     41.62 o 
   2  30   6       42.41       22.26     35.38 o 
   3  30   6      612.55      630.74     67.34 o 
   4  30   6       18.80       14.89     44.56 o 
   1  31   6      707.45      696.77     62.73 o 
   2  31   6        8.55      -37.88     37.88 o 
   3  31   6       33.87       63.99     46.07 o 
   4  31   6      200.00      183.93     62.75 o 
   0  32   6       70.19       36.18     64.58 o 
   1  32   6       29.80       48.61     46.39 o 
   2  32   6       85.90       78.09     39.31 o 
   3  32   6      232.47      181.09     54.12 o 
   1  33   6      112.34       52.26     58.01 o 
   2  33   6      102.18      150.35     43.49 o 
   0  34   6     1583.12     1436.90    112.04 o 
   1  34   6      235.50      274.93     53.84 o 
   1   1   7     5770.89     5250.24     32.16 o 
   2   1   7    22777.50    22623.00    145.06 o 
   3   1   7    57294.24    59279.05    496.89 o 
   4   1   7     5609.67     6189.93     84.01 o 
   5   1   7        9.42       82.47     21.04 o 
   6   1   7      470.62      540.37     33.86 o 
   7   1   7     1922.66     1865.01     48.98 o 
   8   1   7      536.66      539.65     43.69 o 
   9   1   7      352.43      279.98     57.44 o 
   0   2   7      782.90      918.74     16.15 o 
   1   2   7     6377.12     7074.05     53.04 o 
   2   2   7    21115.12    21586.23    159.30 o 
   3   2   7    14823.68    15223.89     97.88 o 
   4   2   7     1992.52     2166.40     39.97 o 
   5   2   7    21303.43    21519.75    171.67 o 
   6   2   7     3354.85     3298.72     62.86 o 
   7   2   7     1650.85     1807.74     60.03 o 
   8   2   7      157.41      204.53     41.49 o 
   9   2   7      201.28      238.58     84.91 o 
   1   3   7      443.92      391.50     10.27 o 
   2   3   7     3319.36     2868.05     30.35 o 
   3   3   7     6517.89     6560.69     47.85 o 
   4   3   7     6370.66     5969.59     65.87 o 
   5   3   7       10.28       60.17     23.61 o 
   6   3   7     1901.17     2125.54     65.42 o 
   7   3   7      505.34      482.10     37.49 o 
   8   3   7     1099.27     1358.41     97.67 o 
   9   3   7       12.18       53.55     69.79 o 
   0   4   7    88678.37    98545.15   1320.11 o 
   1   4   7      397.19      368.93     14.10 o 
   2   4   7     1637.92     1457.58     19.08 o 
   3   4   7     3466.75     3085.79     32.55 o 
   4   4   7        8.52       35.40     14.09 o 
   5   4   7     5134.31     5001.66     60.48 o 
   6   4   7     1460.86     1502.88     43.22 o 
   7   4   7     1028.80     1150.98     42.91 o 
   8   4   7     2612.23     2636.63     75.86 o 
   9   4   7      486.34      391.41     52.06 o 
   1   5   7      284.18      382.73     12.09 o 
   2   5   7       23.77       72.70     15.76 o 
   3   5   7    11264.77    11609.96    116.38 o 
   4   5   7     2804.65     2519.80     41.81 o 
   5   5   7      295.15      355.96     25.67 o 
   6   5   7     5096.71     4847.67     80.06 o 
   7   5   7     1471.02     1553.95     43.97 o 
   8   5   7     1287.58     1441.62     69.41 o 
   9   5   7       55.64      102.40     49.86 o 
   0   6   7    16746.52    17164.11    178.09 o 
   1   6   7    14879.80    15815.63    118.63 o 
   2   6   7       19.95       45.54     11.85 o 
   3   6   7     1751.09     1756.45     32.15 o 
   4   6   7     5288.50     5533.82     60.20 o 
   5   6   7     1256.26     1302.19     47.92 o 
   6   6   7      276.83      314.09     38.04 o 
   7   6   7      229.30      225.17     48.53 o 
   8   6   7      320.68      297.32     45.39 o 
   9   6   7      336.52      382.12     67.94 o 
   1   7   7    10283.13     9241.31     68.80 o 
   2   7   7      319.14      404.42     18.78 o 
   3   7   7    15421.58    16818.95    113.69 o 
   4   7   7     2514.58     2538.28     52.14 o 
   5   7   7        6.69       11.65     27.85 o 
   6   7   7      843.50      836.45     36.80 o 
   7   7   7     1776.48     1961.33     56.26 o 
   8   7   7      342.63      289.30     55.18 o 
   9   7   7      398.39      387.10     52.35 o 
   0   8   7    13082.57    11584.57    169.91 o 
   1   8   7     1821.47     1685.28     27.30 o 
   2   8   7     5278.55     5835.13     56.70 o 
   3   8   7     1253.68     1256.06     31.74 o 
   4   8   7      386.70      477.06     26.25 o 
   5   8   7     1542.95     1638.25     44.83 o 
   6   8   7        6.87      -13.30     26.38 o 
   7   8   7      389.10      393.05     33.57 o 
   8   8   7      312.78      318.43     40.25 o 
   9   8   7       20.07       92.25     76.47 o 
   1   9   7     3448.05     3459.21     36.79 o 
   2   9   7     1070.46      894.41     34.44 o 
   3   9   7     5589.79     5845.51     45.37 o 
   4   9   7     7219.32     6563.79    102.10 o 
   5   9   7      531.68      459.82     30.48 o 
   6   9   7     1718.39     1776.02     55.07 o 
   7   9   7        2.78      -13.41     24.97 o 
   8   9   7      515.90      565.79     54.91 o 
   0  10   7    10771.88     9580.76    121.45 o 
   1  10   7     2381.48     2899.99     39.17 o 
   2  10   7    36492.47    37669.08    326.27 o 
   3  10   7     5276.10     4741.53     63.27 o 
   4  10   7       65.96       84.38     18.35 o 
   5  10   7     6937.70     6972.78     74.84 o 
   6  10   7     1648.87     1669.36     51.83 o 
   7  10   7     2905.66     3064.15     77.14 o 
   8  10   7      714.68      587.01     71.41 o 
   1  11   7    15247.54    15850.82    136.17 o 
   2  11   7      315.52      306.83     27.30 o 
   3  11   7      536.78      519.45     23.31 o 
   4  11   7    11884.04    12409.19     98.06 o 
   5  11   7      147.55      144.61     23.72 o 
   6  11   7     1733.11     1726.22     62.82 o 
   7  11   7      365.63      365.87     41.64 o 
   8  11   7      506.36      330.62     43.89 o 
   0  12   7    33743.88    37305.90    477.53 o 
   1  12   7      560.41      659.84     26.42 o 
   2  12   7     6010.96     5674.15     52.76 o 
   3  12   7      985.26     1021.69     45.78 o 
   4  12   7       22.42       20.72     19.59 o 
   5  12   7     1045.07     1086.59     33.50 o 
   6  12   7      284.73      294.12     31.08 o 
   7  12   7      810.65      850.58     59.35 o 
   8  12   7       18.46       45.00     38.44 o 
   1  13   7     6373.02     6074.65     70.10 o 
   2  13   7      268.57      237.64     20.39 o 
   3  13   7     7262.05     7164.34     78.85 o 
   4  13   7     1708.47     1683.82     50.33 o 
   5  13   7      319.36      362.73     25.51 o 
   6  13   7     1704.98     1719.80     50.00 o 
   7  13   7      878.92     1051.65     43.29 o 
   8  13   7      627.67      655.63     56.67 o 
   0  14   7     4737.99     5148.29     74.81 o 
   1  14   7        0.03      -15.48     18.50 o 
   2  14   7     2624.19     2665.79     43.54 o 
   3  14   7      705.11      821.97     34.84 o 
   4  14   7        2.49       22.70     20.94 o 
   5  14   7     3474.98     3425.28     73.65 o 
   6  14   7       84.82       63.51     27.12 o 
   7  14   7        8.07       39.08     24.13 o 
   8  14   7        8.86       21.00     43.90 o 
   1  15   7     6874.13     6978.00     80.06 o 
   2  15   7      113.58      149.40     23.04 o 
   3  15   7      193.63      207.23     30.92 o 
   4  15   7     1537.13     1374.32     56.22 o 
   5  15   7       30.73       17.01     27.01 o 
   6  15   7     1386.76     1413.48     61.13 o 
   7  15   7      202.33      234.39     37.56 o 
   8  15   7      302.80      267.58     56.20 o 
   0  16   7    10312.35    10321.57    142.46 o 
   1  16   7     1883.17     1726.31     43.80 o 
   2  16   7     6073.54     6009.32     67.32 o 
   3  16   7      508.04      532.72     32.88 o 
   4  16   7     1143.99     1037.53     41.91 o 
   5  16   7      499.35      576.16     26.98 o 
   6  16   7      380.25      453.40     44.62 o 
   7  16   7      453.40      436.59     38.64 o 
   8  16   7      689.95      641.63     80.02 o 
   1  17   7     1425.10     1494.73     53.17 o 
   2  17   7     4406.29     4305.07     57.95 o 
   3  17   7       10.55        0.31     24.77 o 
   4  17   7     3444.65     3273.87     54.62 o 
   5  17   7      410.55      457.51     42.25 o 
   6  17   7     1919.11     1956.06     73.10 o 
   7  17   7      138.17      160.53     41.05 o 
   8  17   7      597.48      527.55     76.64 o 
   0  18   7    12803.62    12607.23    197.94 o 
   1  18   7      409.10      407.78     32.87 o 
   2  18   7     3421.04     3380.90     64.35 o 
   3  18   7     7231.15     7172.53     94.09 o 
   4  18   7      371.18      355.60     34.64 o 
   5  18   7     5467.42     5454.42     79.73 o 
   6  18   7      168.99      229.31     35.46 o 
   7  18   7     1095.91     1201.38     80.40 o 
   1  19   7    13301.93    13393.56    156.49 o 
   2  19   7     2135.74     2203.43     40.84 o 
   3  19   7     1783.90     1763.28     55.11 o 
   4  19   7      997.90      975.37     39.45 o 
   5  19   7      503.17      496.60     33.50 o 
   6  19   7      223.30      201.86     42.64 o 
   7  19   7      212.37      167.50     56.58 o 
   0  20   7     2258.51     2343.00     82.57 o 
   1  20   7      247.58      245.62     35.07 o 
   2  20   7       73.12       77.68     23.97 o 
   3  20   7      424.19      353.65     43.06 o 
   4  20   7      114.18      102.36     24.56 o 
   5  20   7      831.39      927.77     82.80 o 
   6  20   7       87.38       99.03     24.74 o 
   7  20   7      157.87       59.15     55.66 o 
   1  21   7     8325.05     8263.14    116.62 o 
   2  21   7     2759.76     2769.89     52.49 o 
   3  21   7      498.69      413.17     39.54 o 
   4  21   7     1554.45     1525.35     58.48 o 
   5  21   7       65.26       95.54     29.09 o 
   6  21   7       96.45       63.20     26.09 o 
   7  21   7      444.00      429.52     50.10 o 
   0  22   7      356.67      461.16     55.03 o 
   1  22   7     1352.21     1353.70     51.47 o 
   2  22   7     3519.21     3613.81     59.90 o 
   3  22   7     1205.87     1366.42     49.06 o 
   4  22   7      488.34      470.30     37.75 o 
   5  22   7      100.40      115.54     34.87 o 
   6  22   7       15.15       72.20     32.17 o 
   7  22   7      782.10      812.03     64.27 o 
   1  23   7      702.23      691.02     41.70 o 
   2  23   7     1713.43     1720.10     54.99 o 
   3  23   7        1.75      -17.20     30.39 o 
   4  23   7     1535.02     1467.75     57.87 o 
   5  23   7      119.78      111.50     30.56 o 
   6  23   7      562.63      710.90    106.53 o 
   0  24   7     1216.58     1241.52     85.75 o 
   1  24   7        1.44       21.37     33.85 o 
   2  24   7     2137.93     2222.72     59.76 o 
   3  24   7      109.21      118.77     42.44 o 
   4  24   7       24.90       49.06     35.32 o 
   5  24   7      246.83      273.09     32.51 o 
   6  24   7      352.15      363.72     54.82 o 
   1  25   7       48.00       90.04     39.13 o 
   2  25   7      264.83      258.48     36.35 o 
   3  25   7      455.62      523.81     42.79 o 
   4  25   7     1419.57     1379.18     49.93 o 
   5  25   7      140.97      174.13     37.50 o 
   6  25   7      705.25      686.61     59.48 o 
   0  26   7     1740.88     1526.86     94.33 o 
   1  26   7      385.62      388.32     38.85 o 
   2  26   7      821.62      807.26     53.14 o 
   3  26   7      558.91      592.93     50.59 o 
   4  26   7       96.81       70.34     37.86 o 
   5  26   7     1543.71     1491.23     57.57 o 
   6  26   7       17.48       36.72     55.37 o 
   1  27   7     3784.79     3837.60     97.65 o 
   2  27   7       82.18       74.38     35.72 o 
   3  27   7     1181.25     1187.82     66.08 o 
   4  27   7        1.09      -14.44     40.59 o 
   5  27   7        2.54       14.46     31.67 o 
   0  28   7      917.74      734.52     80.42 o 
   1  28   7      605.65      528.25     54.36 o 
   2  28   7      480.03      469.44     39.02 o 
   3  28   7        8.23       32.14     43.24 o 
   4  28   7       26.78       82.29     41.97 o 
   5  28   7       50.33       72.92     59.79 o 
   1  29   7      274.59      298.72     50.01 o 
   2  29   7       10.68       10.40     33.64 o 
   3  29   7      129.37      226.22     43.92 o 
   4  29   7      105.27       99.74     40.20 o 
   5  29   7       49.28       55.16     81.90 o 
   0  30   7     1324.53     1302.18     88.93 o 
   1  30   7        1.73        5.17     36.99 o 
   2  30   7      801.36      815.07     49.75 o 
   3  30   7      615.41      608.90     57.57 o 
   4  30   7      183.38      160.01     49.70 o 
   1  31   7      260.29      318.45     59.96 o 
   2  31   7      184.33      229.86     42.56 o 
   3  31   7      137.79       93.43     41.78 o 
   4  31   7      396.36      291.79     59.33 o 
   0  32   7      391.76      396.60     88.33 o 
   1  32   7        0.31      -37.95     48.27 o 
   2  32   7      392.88      273.63     43.78 o 
   3  32   7      337.43      319.19     84.03 o 
   1  33   7      835.43     1121.39     71.54 o 
   2  33   7       93.42       94.98     46.20 o 
   0  34   7       37.10       55.38     58.48 o 
   1  34   7       74.40       80.12     48.95 o 
   0   0   8   256244.03   282846.25  13092.54 o 
   1   0   8    26782.79    28348.12    241.76 o 
   2   0   8      370.35      379.64     20.79 o 
   3   0   8     7704.83     7398.95     76.13 o 
   4   0   8    76083.76    84217.87   1145.07 o 
   5   0   8        5.02       12.54     26.70 o 
   6   0   8     2471.24     2424.70     64.38 o 
   7   0   8     1185.14     1285.58     73.09 o 
   8   0   8     1546.67     1688.46     79.82 o 
   9   0   8      223.47       27.74     63.37 o 
   1   1   8      649.38      590.35     14.38 o 
   2   1   8    12806.24    13400.50     83.22 o 
   3   1   8     9049.93     9692.71    104.44 o 
   4   1   8    46144.71    49054.62    403.64 o 
   5   1   8      636.83      697.39     38.72 o 
   6   1   8    10446.11    10443.50    113.02 o 
   7   1   8     1219.56     1100.15     41.29 o 
   8   1   8      914.48     1108.73     64.78 o 
   9   1   8      127.42      147.92     48.10 o 
   0   2   8    18906.78    19946.71    161.19 o 
   1   2   8      189.26      227.09     14.20 o 
   2   2   8    11410.77    11305.59     69.85 o 
   3   2   8    49149.13    49910.80    378.57 o 
   4   2   8     5445.64     5916.08     57.66 o 
   5   2   8    24765.80    24884.38    211.90 o 
   6   2   8      126.90      186.99     26.41 o 
   7   2   8     1999.66     2003.87     65.94 o 
   8   2   8      299.36      324.33     52.46 o 
   9   2   8      238.86      233.84     54.19 o 
   1   3   8     7808.03     7440.40     54.36 o 
   2   3   8    13449.30    13986.51     84.37 o 
   3   3   8     5504.60     5376.27     59.88 o 
   4   3   8     1064.84      966.01     31.28 o 
   5   3   8      294.45      348.07     27.37 o 
   6   3   8     3495.65     3550.99     54.76 o 
   7   3   8        7.40       23.27     22.98 o 
   8   3   8      292.94      353.03     51.31 o 
   9   3   8      125.67       95.31    117.98 o 
   0   4   8    70785.29    73641.43    881.54 o 
   1   4   8     1124.94      911.82     54.52 o 
   2   4   8     3444.25     3643.31     41.28 o 
   3   4   8     1293.33     1213.13     42.70 o 
   4   4   8      663.04      713.87     24.46 o 
   5   4   8      342.97      463.46     28.48 o 
   6   4   8      292.98      268.06     30.43 o 
   7   4   8       55.76       94.19     33.60 o 
   8   4   8       37.42       15.29     35.76 o 
   9   4   8        0.01      -43.54     63.21 o 
   1   5   8    26118.22    26692.86    253.59 o 
   2   5   8     1138.84     1208.45     33.69 o 
   3   5   8    17792.91    17876.71    127.71 o 
   4   5   8     6609.68     6643.68     54.17 o 
   5   5   8     4349.08     4424.66     52.45 o 
   6   5   8      961.20     1088.21     43.59 o 
   7   5   8     1229.10     1216.97     59.76 o 
   8   5   8      128.24       88.07     42.22 o 
   9   5   8      505.97      327.16     54.78 o 
   0   6   8     5772.52     5924.99     60.47 o 
   1   6   8      375.79      384.62     20.50 o 
   2   6   8       11.80       33.73     13.19 o 
   3   6   8    22670.71    21500.89    155.93 o 
   4   6   8     6900.23     7023.60     71.12 o 
   5   6   8    21588.04    21381.60    191.46 o 
   6   6   8      923.99      868.49     33.60 o 
   7   6   8     1874.90     1956.76     50.88 o 
   8   6   8       88.80      108.93     50.57 o 
   9   6   8      553.04      587.79     93.44 o 
   1   7   8     3349.56     3393.37     56.25 o 
   2   7   8    18326.27    18073.16    116.06 o 
   3   7   8      892.15      767.23     21.22 o 
   4   7   8       27.40       44.79     20.62 o 
   5   7   8      108.44      140.72     24.48 o 
   6   7   8     3716.58     3661.26     72.32 o 
   7   7   8        4.71       32.71     35.07 o 
   8   7   8     1095.48     1164.42     60.44 o 
   9   7   8      185.14      320.73     98.12 o 
   0   8   8     4423.40     3823.96     55.62 o 
   1   8   8    19941.38    21973.50    153.70 o 
   2   8   8    12500.70    11696.49    100.99 o 
   3   8   8        8.39       12.07     12.02 o 
   4   8   8       58.89       40.29     19.06 o 
   5   8   8     2933.10     2922.79     52.27 o 
   6   8   8       73.37       76.91     28.21 o 
   7   8   8      107.21       52.85     30.57 o 
   8   8   8      358.72      420.64     46.63 o 
   9   8   8       80.00       55.85     66.35 o 
   1   9   8    14078.00    13607.07    106.86 o 
   2   9   8     3260.02     3539.12     70.80 o 
   3   9   8       38.51       37.91     12.87 o 
   4   9   8    13018.50    12662.44    107.17 o 
   5   9   8     1193.86     1219.92     38.71 o 
   6   9   8     4477.98     4424.84     72.62 o 
   7   9   8       81.15      110.81     32.35 o 
   8   9   8     1770.92     1815.35     72.12 o 
   0  10   8     6112.69     6278.03     88.03 o 
   1  10   8     3936.40     3580.94     43.81 o 
   2  10   8       29.43       76.17     22.02 o 
   3  10   8     7827.73     7369.98     71.91 o 
   4  10   8      101.53      128.91     18.03 o 
   5  10   8      802.51      779.59     28.89 o 
   6  10   8       75.18      103.51     21.23 o 
   7  10   8       85.64       78.09     29.78 o 
   8  10   8        7.66        3.27     25.90 o 
   1  11   8     3367.86     3843.64     54.52 o 
   2  11   8    15693.60    16697.23    132.17 o 
   3  11   8      167.97      179.95     18.83 o 
   4  11   8     8766.90     8725.53     72.50 o 
   5  11   8      718.37      618.90     28.21 o 
   6  11   8     1387.41     1371.62     41.08 o 
   7  11   8        4.95       16.45     27.85 o 
   8  11   8      159.37      141.71     34.29 o 
   0  12   8     1455.49     1314.47    123.58 o 
   1  12   8     4732.80     4855.23     57.34 o 
   2  12   8     3674.50     3550.67     42.24 o 
   3  12   8       12.73       33.36     20.75 o 
   4  12   8       75.26       68.72     27.58 o 
   5  12   8      484.34      531.46     25.92 o 
   6  12   8       15.61       33.95     25.16 o 
   7  12   8      604.52      464.84     41.87 o 
   8  12   8        4.91        7.04     40.93 o 
   1  13   8     3214.31     2809.97     42.44 o 
   2  13   8      713.55      546.69     21.26 o 
   3  13   8     5551.28     5334.76     80.00 o 
   4  13   8     2882.39     2759.84     53.54 o 
   5  13   8        4.41       18.04     20.46 o 
   6  13   8      661.87      681.54     40.22 o 
   7  13   8        0.56       24.74     26.55 o 
   8  13   8       43.52       58.65     47.59 o 
   0  14   8     1414.45     1273.23     66.51 o 
   1  14   8     3932.19     3703.54     53.64 o 
   2  14   8       52.60       18.73     15.62 o 
   3  14   8    12386.13    11903.71    116.01 o 
   4  14   8     2005.45     2025.12     44.56 o 
   5  14   8     9760.91     9740.64    109.67 o 
   6  14   8      139.42      137.90     30.80 o 
   7  14   8     1644.82     1581.72     66.56 o 
   8  14   8        0.39       39.91     43.15 o 
   1  15   8    23906.63    24171.83    241.74 o 
   2  15   8     1916.88     1850.43     45.53 o 
   3  15   8      833.52      808.73     30.58 o 
   4  15   8      348.68      299.42     25.46 o 
   5  15   8        1.92       -9.90     20.90 o 
   6  15   8      121.48      128.06     30.63 o 
   7  15   8      260.89      301.53     30.62 o 
   8  15   8        1.52      -21.76     43.29 o 
   0  16   8     2684.01     2375.26     63.33 o 
   1  16   8     2126.34     1942.69     42.19 o 
   2  16   8      835.16      788.68     24.92 o 
   3  16   8      354.49      341.50     27.72 o 
   4  16   8        5.79       12.81     21.32 o 
   5  16   8      130.02       83.18     21.82 o 
   6  16   8      111.36       80.79     30.27 o 
   7  16   8        4.47      -24.78     34.46 o 
   8  16   8       27.86        9.79     73.72 o 
   1  17   8      280.55      328.57     30.77 o 
   2  17   8      891.58      855.51     29.93 o 
   3  17   8      935.48      953.47     38.70 o 
   4  17   8     4304.71     4114.45     58.06 o 
   5  17   8      155.83      160.16     26.71 o 
   6  17   8     1620.43     1629.48     56.97 o 
   7  17   8      181.68      207.04     63.09 o 
   8  17   8      462.94      265.95     76.72 o 
   0  18   8     1556.74     1740.87    206.80 o 
   1  18   8     2446.95     2425.83     52.84 o 
   2  18   8      185.67      175.73     27.77 o 
   3  18   8     3706.55     3667.95     67.92 o 
   4  18   8      207.24      147.44     26.36 o 
   5  18   8     2202.59     2084.67     55.98 o 
   6  18   8       40.02       38.95     29.12 o 
   7  18   8      725.11      623.02     56.51 o 
   1  19   8     4860.19     4842.91     84.83 o 
   2  19   8     6514.03     6308.12     76.39 o 
   3  19   8     1112.44     1092.79     45.00 o 
   4  19   8     3064.13     2985.10     53.26 o 
   5  19   8      245.25      164.86     30.66 o 
   6  19   8      446.08      430.43     33.44 o 
   7  19   8        0.35       62.49     68.61 o 
   0  20   8    23931.37    23525.96    415.48 o 
   1  20   8      470.27      391.37     41.95 o 
   2  20   8     3575.17     3521.11     63.71 o 
   3  20   8        4.35       37.12     27.48 o 
   4  20   8     2359.21     2326.86     53.30 o 
   5  20   8      316.69      312.93     33.21 o 
   6  20   8       24.70       26.30     28.88 o 
   7  20   8       11.05      -17.20     44.68 o 
   1  21   8     1695.35     1731.99     57.28 o 
   2  21   8     2766.63     2694.45     50.67 o 
   3  21   8      505.31      503.35     37.20 o 
   4  21   8    10359.04    10414.57    138.06 o 
   5  21   8      234.37      195.12     32.10 o 
   6  21   8     1205.55     1085.89     73.99 o 
   7  21   8        0.25      -12.12     44.93 o 
   0  22   8     4661.80     4487.13    134.88 o 
   1  22   8     1315.18     1242.73     58.86 o 
   2  22   8     5026.60     4910.82     64.61 o 
   3  22   8     2893.55     2836.07     57.62 o 
   4  22   8       80.59       95.80     35.06 o 
   5  22   8     1679.78     1763.38     51.32 o 
   6  22   8      104.54       32.36     48.31 o 
   7  22   8     1364.46     1530.52     91.67 o 
   1  23   8      407.39      442.92     41.26 o 
   2  23   8       16.07       32.80     23.66 o 
   3  23   8      705.57      677.87     45.62 o 
   4  23   8      390.48      445.60     45.06 o 
   5  23   8       87.14       88.02     30.84 o 
   6  23   8      248.41      158.71     50.92 o 
   0  24   8     1437.11     1163.75     68.99 o 
   1  24   8      343.52      291.49     35.46 o 
   2  24   8     1129.55     1153.36     44.98 o 
   3  24   8      354.35      367.65     45.77 o 
   4  24   8      768.80      806.43     44.90 o 
   5  24   8      375.67      305.77     32.61 o 
   6  24   8       41.97       70.30     41.40 o 
   1  25   8     1058.17     1108.47     60.00 o 
   2  25   8      449.82      378.66     36.53 o 
   3  25   8        2.28       -2.71     32.90 o 
   4  25   8     1328.20     1277.00     57.38 o 
   5  25   8       22.86      -12.14     30.42 o 
   6  25   8      319.71      227.55     64.21 o 
   0  26   8     1477.74     1434.53     88.75 o 
   1  26   8     1575.04     1571.42     69.25 o 
   2  26   8      190.09      149.57     32.63 o 
   3  26   8     3064.34     3159.92    102.84 o 
   4  26   8      168.80      122.18     40.13 o 
   5  26   8     1543.42     1511.54     58.82 o 
   6  26   8        2.70       43.80     52.64 o 
   1  27   8       91.15      153.61     37.25 o 
   2  27   8      197.27      216.73     38.56 o 
   3  27   8      534.01      660.00     44.15 o 
   4  27   8      471.37      641.20     43.77 o 
   5  27   8       18.40       41.98     55.14 o 
   0  28   8     1824.82     2094.31    103.61 o 
   1  28   8        2.57      -24.49     39.24 o 
   2  28   8     2764.59     2805.13     65.62 o 
   3  28   8      244.51      208.28     48.58 o 
   4  28   8       41.77       -4.83     40.46 o 
   5  28   8       72.90       39.18     72.89 o 
   1  29   8       47.33       75.52     44.28 o 
   2  29   8     1421.87     1543.09     56.11 o 
   3  29   8       27.56       -3.57     34.05 o 
   4  29   8     2031.20     2086.65    102.45 o 
   0  30   8     1219.00     1392.36     92.71 o 
   1  30   8        2.09       -9.34     38.55 o 
   2  30   8        9.24       -0.22     32.95 o 
   3  30   8      301.97      345.89     51.06 o 
   4  30   8      106.17       66.38     78.39 o 
   1  31   8      592.94      543.71     56.26 o 
   2  31   8       44.91       42.22     38.72 o 
   3  31   8      262.14      254.10     64.27 o 
   4  31   8      594.24      431.07    189.47 o 
   0  32   8      291.68      237.33     68.21 o 
   1  32   8       24.81      -20.72     45.84 o 
   2  32   8      139.28      142.05     41.74 o 
   3  32   8      345.07      317.52     63.55 o 
   1  33   8      235.89      302.48     51.83 o 
   2  33   8      123.16      105.80     41.45 o 
   0  34   8       11.40      -33.34     85.41 o 
   1  34   8       21.67       63.91     62.82 o 
   1   1   9      821.32      833.13     20.03 o 
   2   1   9     7416.17     6857.77     44.24 o 
   3   1   9     9622.46     9592.26     69.17 o 
   4   1   9      759.44      786.62     46.52 o 
   5   1   9      180.96      155.64     24.61 o 
   6   1   9     3225.67     3223.94     59.79 o 
   7   1   9        3.21       -4.43     29.00 o 
   8   1   9      302.28      294.19     36.37 o 
   9   1   9       70.38       15.36     60.18 o 
   0   2   9    49309.68    52764.69    629.61 o 
   1   2   9     9080.83     9365.92     57.62 o 
   2   2   9    21250.13    18701.75    111.63 o 
   3   2   9    13057.37    12883.03     92.89 o 
   4   2   9    15916.86    16686.47    126.22 o 
   5   2   9     3602.67     3561.18     58.12 o 
   6   2   9     1552.29     1777.90     40.97 o 
   7   2   9      250.90      266.35     34.31 o 
   8   2   9      910.74     1031.61     53.88 o 
   9   2   9      576.81      418.14    110.67 o 
   1   3   9     3881.22     4146.64     35.15 o 
   2   3   9     1907.68     1752.19     22.73 o 
   3   3   9    55059.31    57608.97    457.43 o 
   4   3   9        3.43       47.76     16.28 o 
   5   3   9      802.76      849.08     26.37 o 
   6   3   9     1571.48     1626.66     42.73 o 
   7   3   9      171.05      131.25     25.95 o 
   8   3   9      172.66      203.19     48.36 o 
   9   3   9      386.19      544.32    111.78 o 
   0   4   9    16574.35    15683.11    217.27 o 
   1   4   9     8704.48     8058.21     64.04 o 
   2   4   9     1575.83     1585.84     25.28 o 
   3   4   9    23881.38    24510.20    168.96 o 
   4   4   9     2218.85     2223.57     31.53 o 
   5   4   9     1056.92     1140.35     32.46 o 
   6   4   9      923.02      875.50     44.20 o 
   7   4   9     1200.37     1265.94     77.14 o 
   8   4   9        0.99      -45.04     81.05 o 
   9   4   9        3.10       62.46     54.00 o 
   1   5   9    26196.95    24070.93    163.69 o 
   2   5   9      656.93      724.36     16.84 o 
   3   5   9    16166.97    17007.14    119.47 o 
   4   5   9     1911.35     1900.52     29.46 o 
   5   5   9     2830.00     2957.62     61.34 o 
   6   5   9     2026.08     2052.38     41.07 o 
   7   5   9      324.95      382.77     36.91 o 
   8   5   9      319.02      278.02     44.66 o 
   9   5   9      644.43      756.90    173.33 o 
   0   6   9     1675.51     1468.58     47.96 o 
   1   6   9     6752.32     7638.49     57.24 o 
   2   6   9    13720.88    13598.97    119.04 o 
   3   6   9     5269.98     5415.16     70.76 o 
   4   6   9      724.61      710.73     25.96 o 
   5   6   9      207.79      233.41     26.30 o 
   6   6   9      551.19      512.88     37.32 o 
   7   6   9       73.47      100.82     40.53 o 
   8   6   9        7.88       21.01     41.34 o 
   9   6   9      220.22      354.60     67.79 o 
   1   7   9    13243.91    12310.49     92.48 o 
   2   7   9    21450.57    21798.34    169.85 o 
   3   7   9    13845.19    14505.31     97.79 o 
   4   7   9     5117.80     5033.62     54.92 o 
   5   7   9        3.43       30.23     22.85 o 
   6   7   9     2808.18     2753.65     68.48 o 
   7   7   9      729.43      766.72     53.96 o 
   8   7   9       45.64       62.28     42.48 o 
   9   7   9      189.99      195.50     77.35 o 
   0   8   9    22689.11    21290.47    226.71 o 
   1   8   9    28815.53    30319.80    273.41 o 
   2   8   9      451.33      511.34     18.94 o 
   3   8   9      368.66      365.28     20.96 o 
   4   8   9     1020.23     1092.87     28.24 o 
   5   8   9      957.97      995.72     38.53 o 
   6   8   9      149.28      168.86     29.39 o 
   7   8   9      985.92     1074.39     67.83 o 
   8   8   9      147.42      249.33     45.56 o 
   1   9   9     3245.10     3074.31     32.58 o 
   2   9   9    11515.16    13278.25    227.31 o 
   3   9   9      322.22      302.98     14.60 o 
   4   9   9     3362.69     3281.95     72.52 o 
   5   9   9     1189.39     1289.57     41.23 o 
   6   9   9      677.21      713.56     32.76 o 
   7   9   9        8.83       27.12     33.94 o 
   8   9   9        0.50      -37.52     37.52 o 
   0  10   9   128978.58   146447.91   2755.38 o 
   1  10   9     1431.80     1527.70     41.49 o 
   2  10   9    56410.28    59981.94    719.35 o 
   3  10   9    10807.83    10869.67     83.08 o 
   4  10   9    10243.11    10408.06     82.59 o 
   5  10   9     1798.11     1646.24     35.95 o 
   6  10   9       22.83        4.23     23.61 o 
   7  10   9     1782.74     1843.35     43.32 o 
   8  10   9      775.30      866.70     42.52 o 
   1  11   9     7961.72     6907.13     65.34 o 
   2  11   9     2516.83     2655.10     44.13 o 
   3  11   9     3547.43     3586.52     71.87 o 
   4  11   9     2207.33     1912.04     30.47 o 
   5  11   9      288.31      307.45     24.47 o 
   6  11   9      410.61      405.41     30.01 o 
   7  11   9      249.95      283.38     38.22 o 
   8  11   9      112.80       72.87     47.12 o 
   0  12   9    20049.60    21813.30    279.15 o 
   1  12   9     1388.96     1375.08     36.82 o 
   2  12   9     9171.91     9721.15     76.00 o 
   3  12   9     3108.17     3082.71     36.82 o 
   4  12   9     1255.34     1404.45     74.61 o 
   5  12   9     1328.23     1268.20     36.31 o 
   6  12   9       53.73       42.84     24.32 o 
   7  12   9       36.98       34.13     26.86 o 
   8  12   9        2.28      -12.12     40.27 o 
   1  13   9    22222.48    23369.30    207.94 o 
   2  13   9      357.85      353.38     20.00 o 
   3  13   9     2626.38     2602.15     49.32 o 
   4  13   9    19184.54    18719.29    180.98 o 
   5  13   9      462.01      403.01     25.49 o 
   6  13   9      388.71      370.89     29.43 o 
   7  13   9       71.81      134.70     29.42 o 
   8  13   9       12.10       -9.51     34.17 o 
   0  14   9     6599.65     7534.39    119.96 o 
   1  14   9      448.18      379.17     24.25 o 
   2  14   9       90.96      135.71     29.81 o 
   3  14   9      829.47      847.45     29.18 o 
   4  14   9       56.33       99.14     20.72 o 
   5  14   9      223.92      177.69     25.13 o 
   6  14   9        5.06        8.78     24.68 o 
   7  14   9       87.75       73.11     27.78 o 
   8  14   9        2.52       20.22     33.36 o 
   1  15   9     5703.28     5139.97     67.89 o 
   2  15   9      909.07      848.12     26.03 o 
   3  15   9     2054.65     2045.75     55.71 o 
   4  15   9     2948.64     2869.07     45.83 o 
   5  15   9       66.99       39.85     23.97 o 
   6  15   9     1214.62     1270.90     61.56 o 
   7  15   9      233.46      168.11     35.82 o 
   8  15   9       50.54       80.69     64.64 o 
   0  16   9     3123.12     3083.15     69.56 o 
   1  16   9      797.17      896.55     36.01 o 
   2  16   9     1467.16     1396.33     35.92 o 
   3  16   9     4650.20     4802.68     62.97 o 
   4  16   9     1932.26     1850.22     41.63 o 
   5  16   9      451.02      412.36     29.48 o 
   6  16   9       65.19       69.99     28.85 o 
   7  16   9      901.95     1042.59     93.20 o 
   8  16   9       22.65       58.09     56.52 o 
   1  17   9     6337.18     6083.48     84.09 o 
   2  17   9        0.57        3.95     20.45 o 
   3  17   9     2036.92     1870.50     50.20 o 
   4  17   9     2355.33     2325.39     41.68 o 
   5  17   9       41.46       50.40     25.35 o 
   6  17   9      409.12      290.30     34.18 o 
   7  17   9       28.76       19.79     42.81 o 
   8  17   9        8.34      -16.71     61.81 o 
   0  18   9    35818.95    35678.54    527.48 o 
   1  18   9     7818.13     7710.11    100.44 o 
   2  18   9    15725.09    15650.42    145.83 o 
   3  18   9     1268.31     1288.58     47.27 o 
   4  18   9      318.12      286.29     27.35 o 
   5  18   9     2401.49     2354.60     92.17 o 
   6  18   9      187.60      142.63     30.37 o 
   7  18   9      549.48      617.18     88.85 o 
   1  19   9     1651.46     1661.90     55.26 o 
   2  19   9     1302.03     1367.94     82.04 o 
   3  19   9     3307.94     3201.13     99.54 o 
   4  19   9      724.37      736.17     34.36 o 
   5  19   9      326.55      305.32     31.08 o 
   6  19   9     1201.31     1161.09     66.76 o 
   7  19   9       72.74       72.17     53.09 o 
   0  20   9       29.77       33.80     39.89 o 
   1  20   9      188.00      149.89     33.22 o 
   2  20   9     1890.49     1821.42     47.24 o 
   3  20   9     3398.39     3314.74     70.29 o 
   4  20   9      267.20      294.49     31.35 o 
   5  20   9        3.61        1.34     24.05 o 
   6  20   9       65.48       86.76     47.75 o 
   7  20   9      155.71      126.88     57.65 o 
   1  21   9     2644.59     2742.98     71.86 o 
   2  21   9       40.98       69.51     26.54 o 
   3  21   9      685.91      759.35     38.37 o 
   4  21   9      971.11      975.17     49.45 o 
   5  21   9        1.91       28.14     21.24 o 
   6  21   9      463.37      454.66     57.00 o 
   7  21   9       31.57       88.64     69.11 o 
   0  22   9     2130.21     2305.56     86.65 o 
   1  22   9      152.98      146.60     30.99 o 
   2  22   9     1309.30     1382.49     43.94 o 
   3  22   9       16.84       -8.80     27.51 o 
   4  22   9      976.64     1014.52     60.26 o 
   5  22   9      320.44      359.65     35.56 o 
   6  22   9       58.77       89.99     52.49 o 
   7  22   9      924.13      948.84    132.70 o 
   1  23   9     2074.67     2060.97     64.08 o 
   2  23   9     1089.90     1073.47     37.07 o 
   3  23   9       20.43       24.75     30.56 o 
   4  23   9      326.38      268.43     33.86 o 
   5  23   9      121.02       47.53     32.35 o 
   6  23   9      132.10       96.12     48.65 o 
   0  24   9      826.51      837.91     73.68 o 
   1  24   9     2768.27     2997.25     72.32 o 
   2  24   9      392.05      471.28     34.89 o 
   3  24   9     3097.38     3044.91     74.78 o 
   4  24   9      121.97      147.73     38.95 o 
   5  24   9      833.39      766.78     43.88 o 
   6  24   9       68.21      126.82     49.05 o 
   1  25   9     6335.57     6426.81     97.09 o 
   2  25   9        5.28       -4.21     28.79 o 
   3  25   9     1748.10     1679.70     79.01 o 
   4  25   9       64.58       64.84     29.45 o 
   5  25   9      700.50      742.61     53.12 o 
   6  25   9      526.26      501.51     67.15 o 
   0  26   9      863.14     1004.07     71.81 o 
   1  26   9        5.07       42.35     48.06 o 
   2  26   9     1494.33     1441.20     50.79 o 
   3  26   9      158.76      204.35     38.84 o 
   4  26   9       58.91       13.22     31.86 o 
   5  26   9      102.52      137.22     51.34 o 
   6  26   9       39.11     -120.08    120.08 o 
   1  27   9      374.79      357.36     49.67 o 
   2  27   9     3015.67     2917.22     67.66 o 
   3  27   9      199.68      169.24     34.95 o 
   4  27   9     1206.50     1072.39     99.20 o 
   5  27   9       31.83       89.06     52.71 o 
   0  28   9     3114.27     3478.69    118.52 o 
   1  28   9      274.68      209.23     47.47 o 
   2  28   9      244.82      200.38     42.91 o 
   3  28   9      698.89      754.05     54.40 o 
   4  28   9       85.07       41.77     46.23 o 
   5  28   9      276.08      275.56     57.30 o 
   1  29   9       86.63       99.45     45.42 o 
   2  29   9      359.76      541.40     39.84 o 
   3  29   9        0.90       35.13     42.54 o 
   4  29   9      133.48      174.88     50.71 o 
   0  30   9     1572.00     1762.81    108.91 o 
   1  30   9        7.33       -6.46     45.15 o 
   2  30   9     1917.14     1981.23     62.53 o 
   3  30   9      696.86      836.68     84.76 o 
   4  30   9      952.14     1000.75    111.41 o 
   1  31   9      166.99      195.37     42.89 o 
   2  31   9       61.43       70.62     39.35 o 
   3  31   9      289.39      283.52     66.81 o 
   0  32   9      649.31      606.83     79.65 o 
   1  32   9       29.66       18.17     50.43 o 
   2  32   9      139.06      107.72     42.61 o 
   3  32   9      151.05      190.04     56.03 o 
   1  33   9     1234.30     1253.79     81.50 o 
   2  33   9      464.91      287.51     48.38 o 
   0  34   9      324.71      230.24    116.01 o 
   0   0  10     9379.87    10223.12    133.65 o 
   1   0  10    10521.53    10860.42     86.25 o 
   2   0  10      224.46      258.41     19.91 o 
   3   0  10     1687.06     1412.65     47.67 o 
   4   0  10     2773.43     3176.16     55.23 o 
   5   0  10       16.43       67.78     31.74 o 
   6   0  10     5859.45     5647.85     99.15 o 
   7   0  10     1739.02     1924.07     74.92 o 
   8   0  10      175.08      216.17     45.11 o 
   9   0  10        6.87     -126.94    151.34 o 
   1   1  10    15094.28    14204.39     85.05 o 
   2   1  10      928.74     1066.47     18.00 o 
   3   1  10     8815.21     9375.02     67.19 o 
   4   1  10       10.18       39.62     15.63 o 
   5   1  10      251.80      259.36     20.76 o 
   6   1  10     7532.44     7374.88    103.04 o 
   7   1  10       85.02      109.90     34.62 o 
   8   1  10      930.93      957.58     44.10 o 
   9   1  10      152.95      279.09     53.11 o 
   0   2  10    93963.00   105231.23   1619.83 o 
   1   2  10     5356.78     5367.08     39.53 o 
   2   2  10     7800.06     6248.21     43.84 o 
   3   2  10      825.95      819.65     17.99 o 
   4   2  10     3243.18     3134.00     56.18 o 
   5   2  10     4367.15     4325.82     56.26 o 
   6   2  10     2504.09     2513.57     54.15 o 
   7   2  10      285.45      317.20     32.86 o 
   8   2  10      697.84      892.12    118.81 o 
   9   2  10        0.69       90.59    127.55 o 
   1   3  10     9096.47     8884.09     56.67 o 
   2   3  10     1569.37     1716.57     34.79 o 
   3   3  10     4230.57     4884.96     60.27 o 
   4   3  10      783.80      754.35     29.25 o 
   5   3  10      421.91      522.95     25.80 o 
   6   3  10      265.17      235.67     30.72 o 
   7   3  10      124.18      202.69     32.07 o 
   8   3  10       18.62        9.64     36.80 o 
   9   3  10      418.85      275.69     52.04 o 
   0   4  10      682.42     1071.49     69.47 o 
   1   4  10      566.21      680.62     22.89 o 
   2   4  10     1407.43     1472.28     29.92 o 
   3   4  10      234.77      240.28     11.83 o 
   4   4  10     4387.14     4869.17     51.91 o 
   5   4  10       63.60       79.24     17.49 o 
   6   4  10      352.78      325.70     23.90 o 
   7   4  10      313.91      338.91     35.20 o 
   8   4  10       11.85       -0.44     35.56 o 
   9   4  10        4.35       44.79     53.11 o 
   1   5  10       23.32       33.05     10.76 o 
   2   5  10      933.03      961.35     35.67 o 
   3   5  10      755.81      791.27     26.50 o 
   4   5  10      658.65      598.33     20.55 o 
   5   5  10     4424.54     4480.22     56.84 o 
   6   5  10      183.82      199.13     29.43 o 
   7   5  10       53.83       84.81     30.76 o 
   8   5  10      113.17      151.34     70.10 o 
   9   5  10       80.16      128.55     93.29 o 
   0   6  10   154343.92   174184.64   3013.53 o 
   1   6  10     1302.47     1305.39     29.17 o 
   2   6  10    55789.50    57439.16    546.69 o 
   3   6  10     3379.74     3003.72     30.53 o 
   4   6  10     4460.19     4575.12     51.17 o 
   5   6  10     2347.79     2414.12     50.07 o 
   6   6  10       92.13      139.68     28.66 o 
   7   6  10      775.56      946.15     48.00 o 
   8   6  10     1032.20     1250.95    108.01 o 
   9   6  10        4.34       -9.27     46.95 o 
   1   7  10     5445.78     5717.04     53.87 o 
   2   7  10        9.86       21.12     10.53 o 
   3   7  10    11794.66    11925.85     98.62 o 
   4   7  10    13632.10    13283.33    113.37 o 
   5   7  10       51.97       66.18     20.37 o 
   6   7  10     3428.57     3327.10     57.42 o 
   7   7  10      367.10      297.93     35.60 o 
   8   7  10      269.54      300.21     45.08 o 
   0   8  10       26.19       52.80     15.03 o 
   1   8  10    24824.19    27612.50    246.73 o 
   2   8  10      572.22      533.96     30.38 o 
   3   8  10    13215.42    13516.63    113.29 o 
   4   8  10       63.38       71.71     13.41 o 
   5   8  10     1711.26     1779.65     36.91 o 
   6   8  10       85.98      106.92     34.51 o 
   7   8  10      317.94      368.76     36.37 o 
   8   8  10      204.47      232.54     50.22 o 
   1   9  10   109810.41   116267.87   1495.97 o 
   2   9  10     4500.82     4763.86     85.97 o 
   3   9  10    10968.62    10980.55     82.96 o 
   4   9  10       22.63       29.34     13.00 o 
   5   9  10      477.57      411.87     24.66 o 
   6   9  10       97.67       84.21     22.78 o 
   7   9  10      753.25      879.39     45.09 o 
   8   9  10      122.40      112.32     36.59 o 
   0  10  10     3388.79     3133.42    165.86 o 
   1  10  10     3715.00     3776.98    105.87 o 
   2  10  10      305.36      290.47     40.07 o 
   3  10  10     4160.56     4457.40     76.47 o 
   4  10  10       12.05       28.12     13.90 o 
   5  10  10       85.13       91.65     19.94 o 
   6  10  10       19.37       26.26     22.75 o 
   7  10  10      146.69      158.50     30.45 o 
   8  10  10        3.98       25.07     48.66 o 
   1  11  10    40634.13    39587.71    360.96 o 
   2  11  10      113.49      112.56     13.19 o 
   3  11  10     6177.68     5855.69     55.02 o 
   4  11  10      113.05      105.09     15.22 o 
   5  11  10       21.70       53.23     17.80 o 
   6  11  10      131.26      153.06     26.87 o 
   7  11  10      978.37      960.06     59.29 o 
   8  11  10       89.35      121.72     44.98 o 
   0  12  10     7423.98     7444.29     93.48 o 
   1  12  10     2784.07     2517.99     43.71 o 
   2  12  10     6103.01     6170.88     55.41 o 
   3  12  10      304.17      305.25     42.90 o 
   4  12  10      409.91      442.98     22.76 o 
   5  12  10     3682.44     3513.49     44.83 o 
   6  12  10      202.65      126.62     25.86 o 
   7  12  10      914.60      919.82     54.53 o 
   8  12  10       93.64       66.56     45.74 o 
   1  13  10     6960.00     7443.95     79.61 o 
   2  13  10       21.36       20.13     22.64 o 
   3  13  10     4076.07     3757.49     51.31 o 
   4  13  10     1427.63     1345.41     50.25 o 
   5  13  10      477.54      476.33     30.52 o 
   6  13  10     1940.15     1744.24     53.95 o 
   7  13  10      119.33      112.16     27.52 o 
   8  13  10       10.42       23.16     37.79 o 
   0  14  10    52287.55    50049.18    716.60 o 
   1  14  10     1014.34      963.60     28.41 o 
   2  14  10    37228.66    35497.24    316.64 o 
   3  14  10      341.00      356.73     21.68 o 
   4  14  10     4311.45     4079.40     54.18 o 
   5  14  10       56.99       65.85     20.86 o 
   6  14  10      852.91      685.53     42.77 o 
   7  14  10     1216.28     1174.77     72.67 o 
   8  14  10      450.38      441.49     63.35 o 
   1  15  10     1145.02     1218.94     51.29 o 
   2  15  10      248.35      308.29     21.90 o 
   3  15  10      122.89      127.21     23.19 o 
   4  15  10     1175.90     1200.08     37.14 o 
   5  15  10      290.79      288.05     25.54 o 
   6  15  10     1468.31     1414.47     43.31 o 
   7  15  10     1533.64     1341.99     92.32 o 
   8  15  10      187.47      207.87     53.26 o 
   0  16  10      491.30      505.53     46.64 o 
   1  16  10      158.16       90.36     21.48 o 
   2  16  10        4.02       15.52     20.30 o 
   3  16  10      936.46      924.18     29.96 o 
   4  16  10       69.75       76.81     19.98 o 
   5  16  10      317.99      269.77     24.71 o 
   6  16  10      578.12      474.48     33.01 o 
   7  16  10      689.68      702.88     83.24 o 
   8  16  10      121.04      154.74     60.74 o 
   1  17  10    18756.31    18653.50    194.78 o 
   2  17  10      176.82      134.46     20.96 o 
   3  17  10     2739.88     2589.99     54.35 o 
   4  17  10      949.69      875.70     30.40 o 
   5  17  10      875.45      785.40     34.54 o 
   6  17  10       75.81       67.46     26.60 o 
   7  17  10       39.95      135.65     62.33 o 
   0  18  10      982.39     1279.21    156.34 o 
   1  18  10       67.07       42.70     27.21 o 
   2  18  10     1447.60     1336.80     48.56 o 
   3  18  10      118.16       84.41     28.39 o 
   4  18  10       19.19        0.14     22.49 o 
   5  18  10      282.20      213.40     26.78 o 
   6  18  10      631.04      600.70     36.33 o 
   7  18  10       17.60       74.79     52.77 o 
   1  19  10    10690.55    10938.64    141.60 o 
   2  19  10     6525.60     6671.89     83.17 o 
   3  19  10      161.70      203.67     30.26 o 
   4  19  10       26.19       54.56     23.11 o 
   5  19  10      216.61      170.75     29.90 o 
   6  19  10       25.00       62.74     52.96 o 
   7  19  10       10.40       72.48     59.70 o 
   0  20  10      389.22      505.53     74.82 o 
   1  20  10      153.59      181.31     35.41 o 
   2  20  10     2365.02     2259.37     49.52 o 
   3  20  10       49.42       61.71     30.05 o 
   4  20  10      178.47      154.28     26.75 o 
   5  20  10      126.57       97.38     27.56 o 
   6  20  10       79.22       92.19     51.85 o 
   7  20  10      671.31      686.70     75.10 o 
   1  21  10     9131.81     9178.23    126.59 o 
   2  21  10     1431.20     1335.45     46.30 o 
   3  21  10     1555.92     1578.58     57.02 o 
   4  21  10      352.83      313.79     30.27 o 
   5  21  10        1.57       -7.60     20.15 o 
   6  21  10     1237.65     1493.95     94.94 o 
   7  21  10        1.64       10.58     49.66 o 
   0  22  10     1774.62     2025.81     97.15 o 
   1  22  10     3502.97     3526.62     79.46 o 
   2  22  10     4009.43     3951.70     72.82 o 
   3  22  10      643.68      571.57     31.68 o 
   4  22  10      444.25      402.19     35.73 o 
   5  22  10      254.29      212.96     33.22 o 
   6  22  10      216.24      261.32     54.72 o 
   7  22  10        5.54       77.20     92.44 o 
   1  23  10     2526.49     2609.77     64.95 o 
   2  23  10       36.65       39.85     30.53 o 
   3  23  10       70.29       70.32     31.60 o 
   4  23  10      727.07      874.58     62.22 o 
   5  23  10        0.43        9.10     26.67 o 
   6  23  10      433.75      399.20     71.60 o 
   0  24  10      156.18      206.78     65.05 o 
   1  24  10      201.55      176.69     37.29 o 
   2  24  10       39.36       53.52     30.63 o 
   3  24  10      202.91      152.97     30.23 o 
   4  24  10        1.27      -15.08     32.10 o 
   5  24  10      303.33      258.24     42.72 o 
   6  24  10        3.57      -57.94     57.94 o 
   1  25  10        8.81      -34.51     34.51 o 
   2  25  10       24.07       24.37     26.23 o 
   3  25  10      304.83      226.70     42.60 o 
   4  25  10      358.36      401.51     45.24 o 
   5  25  10        6.27        6.40     43.74 o 
   6  25  10       69.30       60.73     50.04 o 
   0  26  10    12785.79    13267.70    283.00 o 
   1  26  10       78.50       68.64     34.97 o 
   2  26  10     3305.57     3405.61     73.07 o 
   3  26  10        3.45       27.96     34.13 o 
   4  26  10      353.40      305.44     43.77 o 
   5  26  10       73.34       65.52     51.61 o 
   1  27  10     2563.22     2767.55     85.09 o 
   2  27  10      197.01      190.56     38.14 o 
   3  27  10      548.31      601.45     42.62 o 
   4  27  10      652.37      621.88     64.92 o 
   5  27  10        9.60       11.87     65.97 o 
   0  28  10       84.62       75.65     59.96 o 
   1  28  10       16.22      -13.69     33.99 o 
   2  28  10       61.45      118.62     39.25 o 
   3  28  10      235.63      273.63     41.84 o 
   4  28  10       44.73       44.09     46.50 o 
   5  28  10      359.10      386.00     72.05 o 
   1  29  10     5864.71     6463.38    126.79 o 
   2  29  10       76.55      116.35     36.34 o 
   3  29  10     2362.35     2431.71     91.94 o 
   4  29  10      123.02      160.98     77.86 o 
   0  30  10      326.08      233.18     65.43 o 
   1  30  10       11.33       -0.13     37.30 o 
   2  30  10       75.66       69.98     39.17 o 
   3  30  10      155.88       98.58     45.32 o 
   4  30  10       23.43       97.11     59.51 o 
   1  31  10      456.50      435.41     61.55 o 
   2  31  10      179.93      140.31     42.47 o 
   3  31  10      126.73       67.48     58.57 o 
   0  32  10      365.79      358.34    111.20 o 
   1  32  10       13.96       56.15     50.88 o 
   2  32  10      140.66       75.97     50.89 o 
   3  32  10        3.19       33.79     57.12 o 
   1  33  10        0.64       87.74     63.65 o 
   2  33  10       69.23       45.25     41.23 o 
   0  34  10     4614.20     4733.54    341.53 o 
   1   1  11     3535.33     3787.59     37.05 o 
   2   1  11     5799.07     5342.10     37.40 o 
   3   1  11     2558.76     2559.72     29.66 o 
   4   1  11       47.65       92.78     22.02 o 
   5   1  11      100.06      100.16     22.61 o 
   6   1  11     1613.60     1526.56     67.56 o 
   7   1  11       14.19       74.07     26.52 o 
   8   1  11      201.32       82.61     38.79 o 
   9   1  11      339.81      426.50     68.93 o 
   0   2  11      102.92      418.32     92.21 o 
   1   2  11     5167.38     5561.48     40.88 o 
   2   2  11     5229.10     4386.97     33.75 o 
   3   2  11     8715.09     7410.70     53.52 o 
   4   2  11    10414.29    10588.93    100.20 o 
   5   2  11    17301.85    16782.44    154.69 o 
   6   2  11      517.07      486.04     34.12 o 
   7   2  11     5743.27     5659.23     86.60 o 
   8   2  11       39.71       39.32     27.87 o 
   9   2  11      600.32      424.63     55.60 o 
   1   3  11     1266.30     1490.40     34.07 o 
   2   3  11    13236.44    13045.87     87.38 o 
   3   3  11     1416.34     1271.57     20.29 o 
   4   3  11     4154.05     3939.73     46.84 o 
   5   3  11       30.32       63.54     21.58 o 
   6   3  11     9097.56     9181.91    107.87 o 
   7   3  11      185.77      244.28     40.25 o 
   8   3  11      533.86      623.06     74.38 o 
   9   3  11      144.07      160.81     59.21 o 
   0   4  11    52442.36    52772.88    581.86 o 
   1   4  11     1585.32     1546.28     41.08 o 
   2   4  11        4.51       78.79     16.54 o 
   3   4  11      451.58      385.37     18.78 o 
   4   4  11     2841.89     3076.74     36.54 o 
   5   4  11        3.32       46.39     21.30 o 
   6   4  11      714.83      716.85     30.61 o 
   7   4  11      690.53      757.24     41.71 o 
   8   4  11     1760.04     1652.14     53.41 o 
   9   4  11      173.55      276.52     85.84 o 
   1   5  11    20596.44    19404.84    129.22 o 
   2   5  11    22744.58    23039.83    257.41 o 
   3   5  11     1857.94     1858.44     36.99 o 
   4   5  11    12560.23    12489.43     96.03 o 
   5   5  11      874.46      907.72     29.04 o 
   6   5  11     2116.30     2028.27     55.98 o 
   7   5  11      135.29      169.44     27.81 o 
   8   5  11     2056.14     2294.79     88.86 o 
   9   5  11       23.04      189.69     58.47 o 
   0   6  11    67445.45    71294.70    894.22 o 
   1   6  11     4626.32     4709.13     43.38 o 
   2   6  11      128.52      162.13     14.30 o 
   3   6  11     1462.18     1407.72     39.30 o 
   4   6  11       42.91       66.42     19.63 o 
   5   6  11     3985.80     3980.53     61.02 o 
   6   6  11       62.23       94.38     29.70 o 
   7   6  11     1192.55     1246.28     51.38 o 
   8   6  11        4.13      -37.67     37.67 o 
   1   7  11    12192.79    11275.74     76.90 o 
   2   7  11     2030.80     2039.45     71.30 o 
   3   7  11     5292.03     4981.40     52.70 o 
   4   7  11     4430.77     4689.10     43.72 o 
   5   7  11      257.21      202.25     27.07 o 
   6   7  11     1726.49     1666.45     46.04 o 
   7   7  11      837.95      836.24     54.15 o 
   8   7  11      123.64      132.28     43.31 o 
   0   8  11     1128.55     1329.09     28.87 o 
   1   8  11      134.77      124.00     13.89 o 
   2   8  11     5922.54     6371.92     80.80 o 
   3   8  11      865.60      790.72     27.46 o 
   4   8  11        9.86        6.01     13.63 o 
   5   8  11      513.89      593.68     27.05 o 
   6   8  11      253.98      274.33     34.08 o 
   7   8  11        0.93      -14.56     29.57 o 
   8   8  11        2.47       -2.49     38.16 o 
   1   9  11      292.33      464.92     69.14 o 
   2   9  11     5899.42     5633.06     67.43 o 
   3   9  11      317.32      298.27     21.85 o 
   4   9  11        4.22      -14.27     20.99 o 
   5   9  11     1915.25     1917.88     33.80 o 
   6   9  11     1069.04     1197.39     63.98 o 
   7   9  11      236.66      165.21     29.91 o 
   8   9  11      117.63      114.36     50.75 o 
   0  10  11    12580.25    13238.38    232.20 o 
   1  10  11    19325.05    19128.50    148.68 o 
   2  10  11     7606.66     6737.73     85.43 o 
   3  10  11    21242.40    21073.42    200.26 o 
   4  10  11     3109.81     2981.20     52.21 o 
   5  10  11    14071.56    14348.21    121.09 o 
   6  10  11      910.99      833.31     30.82 o 
   7  10  11     1502.70     1474.34     61.20 o 
   8  10  11      636.34      743.60     69.43 o 
   1  11  11      249.67      376.59     31.13 o 
   2  11  11      925.08      931.57     37.66 o 
   3  11  11       20.53       27.19     12.66 o 
   4  11  11      762.49      703.55     28.88 o 
   5  11  11       70.26       94.15     17.70 o 
   6  11  11     1524.89     1497.90     50.08 o 
   7  11  11      240.83      212.66     33.47 o 
   8  11  11       16.23       26.10     40.48 o 
   0  12  11     2105.24     2586.98    119.59 o 
   1  12  11     4132.80     4337.86     53.87 o 
   2  12  11     1814.15     1853.06     50.06 o 
   3  12  11      243.09      298.49     15.48 o 
   4  12  11      191.04      263.88     22.43 o 
   5  12  11       17.08       37.31     18.28 o 
   6  12  11       27.65       22.95     19.62 o 
   7  12  11      437.45      398.39     33.96 o 
   8  12  11        6.99      -46.02     46.02 o 
   1  13  11     1709.79     1497.99     57.53 o 
   2  13  11    12464.44    12904.06     99.42 o 
   3  13  11     3492.10     3430.84     44.67 o 
   4  13  11     9654.24     9406.23     91.17 o 
   5  13  11      214.54      186.17     20.49 o 
   6  13  11     1054.99     1083.26     33.38 o 
   7  13  11      122.85      146.57     45.46 o 
   8  13  11      340.77      366.62     47.56 o 
   0  14  11     4443.84     4396.96    112.22 o 
   1  14  11      148.87      237.42     22.85 o 
   2  14  11      529.54      619.46     45.73 o 
   3  14  11      388.39      361.01     20.24 o 
   4  14  11       81.51       86.48     17.84 o 
   5  14  11     3184.10     3146.08     81.35 o 
   6  14  11      118.62       53.54     29.74 o 
   7  14  11      148.75      172.43     43.65 o 
   8  14  11       54.23      100.77     48.59 o 
   1  15  11     5156.39     5414.97     71.91 o 
   2  15  11     1001.80      857.91     55.50 o 
   3  15  11     3009.44     3085.73     54.43 o 
   4  15  11     4929.95     4733.44     54.86 o 
   5  15  11        0.03        6.77     16.95 o 
   6  15  11     2216.93     2142.65     79.25 o 
   7  15  11      825.69      883.52     77.19 o 
   8  15  11      761.47      753.57     78.16 o 
   0  16  11     6143.17     6299.55    107.43 o 
   1  16  11     1465.44     1485.87     45.86 o 
   2  16  11     1245.61     1201.79     47.92 o 
   3  16  11      365.67      358.47     28.38 o 
   4  16  11      382.16      388.94     25.06 o 
   5  16  11      511.46      487.34     28.95 o 
   6  16  11      351.54      318.22     29.69 o 
   7  16  11        8.54       42.82     53.54 o 
   8  16  11      746.87      698.77     91.38 o 
   1  17  11      101.39       59.16     22.69 o 
   2  17  11      506.09      501.56     24.68 o 
   3  17  11     1223.42     1255.03     77.40 o 
   4  17  11     4138.70     3959.84     74.81 o 
   5  17  11       34.54       43.04     21.92 o 
   6  17  11     3251.18     2999.12    187.43 o 
   7  17  11        1.51        8.86     43.03 o 
   0  18  11       28.15       51.36     53.73 o 
   1  18  11     5961.82     5971.48     82.39 o 
   2  18  11     5658.29     5660.87     74.77 o 
   3  18  11    10619.45    10563.34    119.57 o 
   4  18  11     3319.69     3048.29    113.17 o 
   5  18  11     3823.81     3750.00     80.09 o 
   6  18  11        4.67        7.30     39.99 o 
   7  18  11     4338.13     4515.51    144.18 o 
   1  19  11      134.22      141.32     32.10 o 
   2  19  11     1362.71     1377.97     37.21 o 
   3  19  11     1373.38     1245.67     35.44 o 
   4  19  11       54.66       19.38     21.67 o 
   5  19  11      975.76      925.46     39.43 o 
   6  19  11      139.46      110.97     63.84 o 
   7  19  11      417.10      445.62     65.78 o 
   0  20  11     2984.88     3225.63     90.60 o 
   1  20  11       30.15        6.46     27.37 o 
   2  20  11      268.28      213.32     27.90 o 
   3  20  11      929.44      853.17     46.83 o 
   4  20  11        1.52      -10.03     22.79 o 
   5  20  11     1332.90     1186.01     64.59 o 
   6  20  11        4.43       60.33     49.83 o 
   7  20  11       28.32       30.54     50.30 o 
   1  21  11      196.88      141.36     37.91 o 
   2  21  11     1628.02     1565.50     40.64 o 
   3  21  11     2338.17     2251.63     66.31 o 
   4  21  11      738.57      828.57     45.27 o 
   5  21  11        4.94       31.54     24.68 o 
   6  21  11     1314.17     1482.89     72.53 o 
   7  21  11     1163.28     1111.75    189.97 o 
   0  22  11     1932.25     1976.78     87.46 o 
   1  22  11      205.88      209.76     40.53 o 
   2  22  11      672.37      722.90     35.90 o 
   3  22  11     2437.40     2330.72     85.50 o 
   4  22  11      225.90      202.67     30.09 o 
   5  22  11     1597.33     1418.99     62.58 o 
   6  22  11      103.65       44.09     59.25 o 
   1  23  11       65.64       75.70     35.68 o 
   2  23  11      353.95      403.55     35.03 o 
   3  23  11        1.71      -28.72     28.72 o 
   4  23  11     1699.82     1710.46     65.01 o 
   5  23  11      358.60      327.28     80.34 o 
   6  23  11     1447.80     1487.99    112.10 o 
   0  24  11      231.57      296.98     68.91 o 
   1  24  11      657.84      724.14     44.90 o 
   2  24  11      269.49      261.87     31.98 o 
   3  24  11        5.70        9.73     33.54 o 
   4  24  11      211.54      196.62     35.36 o 
   5  24  11        2.23        6.54     41.29 o 
   6  24  11      327.14      336.15     62.32 o 
   1  25  11      493.71      615.68     48.63 o 
   2  25  11     1062.62     1090.17     42.26 o 
   3  25  11      889.76      869.59     70.08 o 
   4  25  11     1152.42     1214.53     56.90 o 
   5  25  11       62.23       67.98     48.67 o 
   6  25  11     1036.70     1064.67     69.43 o 
   0  26  11      315.98      332.15     80.84 o 
   1  26  11      465.71      473.46     40.86 o 
   2  26  11      749.16      810.80     62.31 o 
   3  26  11     1841.86     1868.04     77.60 o 
   4  26  11      336.87      276.81     58.15 o 
   5  26  11     2317.12     2744.97    113.40 o 
   1  27  11     1242.95     1335.89     64.94 o 
   2  27  11      652.97      523.11     38.20 o 
   3  27  11      436.18      419.72     51.14 o 
   4  27  11      356.15      385.83     59.31 o 
   5  27  11       46.91      125.34     61.02 o 
   0  28  11      255.92      371.78     89.58 o 
   1  28  11      200.86      250.38     50.66 o 
   2  28  11      192.69      122.79     36.41 o 
   3  28  11       71.34       60.96     53.28 o 
   4  28  11       92.09       93.40     86.83 o 
   5  28  11       44.29      -42.72     63.25 o 
   1  29  11       49.04       98.71     43.73 o 
   2  29  11        9.23       -1.48     33.71 o 
   3  29  11       46.32        8.93     50.63 o 
   4  29  11       26.50       42.84     69.47 o 
   0  30  11     2329.44     2660.65    161.62 o 
   1  30  11       38.31       47.60     46.13 o 
   2  30  11      512.35      430.90     42.39 o 
   3  30  11      865.38      907.86     66.53 o 
   4  30  11       39.86       87.85     73.89 o 
   1  31  11        1.90       -9.97     47.66 o 
   2  31  11       17.46        2.40     40.21 o 
   3  31  11       11.93       37.32     54.58 o 
   0  32  11      458.72      414.91     88.56 o 
   1  32  11        0.04       -0.22     38.34 o 
   2  32  11       18.20       44.77     55.99 o 
   1  33  11      583.57      684.32     77.08 o 
   2  33  11      382.45      307.54     73.41 o 
   0   0  12    63232.13    63016.20   1193.85 o 
   1   0  12     5828.50     6359.91     81.43 o 
   2   0  12     2608.81     2496.04     35.72 o 
   3   0  12       95.01       86.57     27.58 o 
   4   0  12     1499.78     1452.65     56.82 o 
   5   0  12      421.68      328.32     35.88 o 
   6   0  12     1521.50     1451.04     64.64 o 
   7   0  12      188.59      113.28     47.98 o 
   8   0  12       23.19       10.51    132.68 o 
   9   0  12       34.43        0.91     80.66 o 
   1   1  12       25.02       46.50     10.34 o 
   2   1  12    26488.12    26143.08    165.35 o 
   3   1  12     1956.39     2162.69     46.85 o 
   4   1  12     8109.20     7810.07     64.29 o 
   5   1  12      597.53      603.57     27.57 o 
   6   1  12    19178.90    19200.72    181.34 o 
   7   1  12       58.27       53.69     25.24 o 
   8   1  12     1587.29     1631.00     66.42 o 
   9   1  12      293.64      164.86    101.96 o 
   0   2  12     2373.22     2665.60    165.44 o 
   1   2  12       49.29       56.33     10.16 o 
   2   2  12      174.02      182.72     16.60 o 
   3   2  12    12544.31    12726.02     83.75 o 
   4   2  12      977.24      901.97     25.13 o 
   5   2  12    21708.23    21646.11    186.38 o 
   6   2  12     1715.06     1786.58     45.19 o 
   7   2  12     5967.44     5848.02     91.87 o 
   8   2  12      138.41      165.15     68.61 o 
   9   2  12      494.08      479.77     67.83 o 
   1   3  12     7326.63     7948.23     71.99 o 
   2   3  12     4013.22     3794.14     46.44 o 
   3   3  12       82.84      114.88     11.92 o 
   4   3  12     2656.36     2510.36     38.46 o 
   5   3  12      187.84      218.39     21.71 o 
   6   3  12     4007.48     4022.19     66.46 o 
   7   3  12      104.84       67.99     29.99 o 
   8   3  12       29.85      139.28     52.94 o 
   9   3  12       16.07       63.35     39.90 o 
   0   4  12       87.95      110.81     14.31 o 
   1   4  12     8740.94     9142.79     62.09 o 
   2   4  12      867.84      951.63     27.12 o 
   3   4  12       26.45       57.77     10.46 o 
   4   4  12       35.69       81.70     16.18 o 
   5   4  12      602.11      631.89     28.16 o 
   6   4  12        4.43      -24.52     24.52 o 
   7   4  12       23.32       57.45     25.94 o 
   8   4  12       50.31       85.50     45.49 o 
   9   4  12      110.63      150.10    167.89 o 
   1   5  12      391.76      527.57     16.96 o 
   2   5  12     2865.81     3354.51     68.31 o 
   3   5  12     1171.42     1118.29     33.85 o 
   4   5  12     4036.11     3904.35     41.31 o 
   5   5  12      792.07      819.02     27.81 o 
   6   5  12      623.20      655.90     30.13 o 
   7   5  12      454.01      408.18     37.67 o 
   8   5  12       24.13       94.37     35.21 o 
   0   6  12      956.33      621.73     42.33 o 
   1   6  12       55.03       54.10     16.27 o 
   2   6  12    15309.26    16039.96    127.98 o 
   3   6  12    55171.14    55468.66    528.45 o 
   4   6  12     1477.26     1577.82     34.84 o 
   5   6  12    16024.25    15487.96    152.56 o 
   6   6  12      644.39      674.22     36.82 o 
   7   6  12     2099.45     2266.53     66.84 o 
   8   6  12       72.51       19.94     39.69 o 
   1   7  12     4152.25     4683.74    112.38 o 
   2   7  12     7807.84     7743.72     95.48 o 
   3   7  12     5331.72     5310.89     58.23 o 
   4   7  12     1973.15     1660.50     43.96 o 
   5   7  12      487.20      531.55     37.79 o 
   6   7  12     4635.00     4752.93     69.70 o 
   7   7  12       86.34       58.26     31.69 o 
   8   7  12     1263.85     1258.10     69.38 o 
   0   8  12     6040.12     7038.31     75.96 o 
   1   8  12       56.60       65.93     13.36 o 
   2   8  12     1509.95     1757.19     51.33 o 
   3   8  12     3133.89     3109.87     43.46 o 
   4   8  12     2020.82     1922.86     44.47 o 
   5   8  12       74.63       46.39     14.90 o 
   6   8  12      266.55      266.70     26.24 o 
   7   8  12      156.61      133.09     36.10 o 
   8   8  12      182.31      236.23     45.96 o 
   1   9  12     6418.68     6723.68     57.06 o 
   2   9  12     1734.95     1700.48     63.37 o 
   3   9  12     1646.92     1890.45     41.84 o 
   4   9  12    16847.93    16633.44    175.24 o 
   5   9  12      991.79      984.01     35.05 o 
   6   9  12     3895.72     3733.60     61.35 o 
   7   9  12       22.75       30.81     24.06 o 
   8   9  12      717.86      795.14     60.81 o 
   0  10  12     1651.80     2228.26    193.87 o 
   1  10  12     2496.39     2512.01     34.98 o 
   2  10  12     1668.99     1690.97     68.72 o 
   3  10  12     2245.61     2115.73     62.69 o 
   4  10  12      774.17      769.95     31.74 o 
   5  10  12      127.15      101.17     15.52 o 
   6  10  12     1578.01     1484.64     51.85 o 
   7  10  12      299.39      280.67     44.51 o 
   8  10  12        8.58       25.65     42.02 o 
   1  11  12     4954.32     4969.27     76.29 o 
   2  11  12     6620.21     6677.43     64.73 o 
   3  11  12      349.18      398.68     30.12 o 
   4  11  12     4020.74     3912.18     63.15 o 
   5  11  12        8.01       19.53     20.61 o 
   6  11  12     1958.21     1812.67     43.91 o 
   7  11  12        0.28      -15.55     28.79 o 
   8  11  12      225.29      198.41     50.13 o 
   0  12  12     6249.36     6637.52    107.23 o 
   1  12  12     1519.37     1478.16     52.25 o 
   2  12  12     2541.83     2905.80     42.64 o 
   3  12  12      688.63      807.65     45.00 o 
   4  12  12       19.10      -31.99     33.37 o 
   5  12  12       23.17       31.23     17.32 o 
   6  12  12     1914.33     1697.43     46.58 o 
   7  12  12       45.55       57.63     36.94 o 
   8  12  12       59.42       -5.55     40.90 o 
   1  13  12     1090.76     1110.54     84.56 o 
   2  13  12     2899.79     2619.50     40.93 o 
   3  13  12      186.81      221.58     20.63 o 
   4  13  12     1251.94     1094.38     50.81 o 
   5  13  12      858.91      787.97     56.73 o 
   6  13  12      515.84      503.35     34.57 o 
   7  13  12       83.99       66.19     38.83 o 
   8  13  12      387.82      341.47     57.01 o 
   0  14  12     3977.34     3695.57     80.02 o 
   1  14  12    10028.25     9944.79    100.63 o 
   2  14  12     1937.88     1751.33     44.45 o 
   3  14  12    19417.46    19020.22    181.72 o 
   4  14  12      263.72      241.74     19.87 o 
   5  14  12     6906.96     6710.98    131.83 o 
   6  14  12       29.99      -10.94     16.21 o 
   7  14  12     1794.11     1970.90     74.31 o 
   8  14  12      447.09      357.39     61.46 o 
   1  15  12      221.35      250.56     31.57 o 
   2  15  12        0.10       32.37     13.69 o 
   3  15  12      280.64      212.04     34.59 o 
   4  15  12       66.54       67.03     17.93 o 
   5  15  12      556.76      511.55     25.41 o 
   6  15  12       74.10       63.08     16.62 o 
   7  15  12       16.52       44.01     74.90 o 
   8  15  12      191.91      288.90     68.19 o 
   0  16  12        6.17      -21.79     39.93 o 
   1  16  12     2754.62     2600.68     51.44 o 
   2  16  12      203.21      187.08     18.63 o 
   3  16  12      414.73      416.70     26.77 o 
   4  16  12        0.97      -15.22     15.22 o 
   5  16  12      177.89      207.07     29.39 o 
   6  16  12       96.87       70.77     33.38 o 
   7  16  12      312.01      361.27     65.31 o 
   1  17  12     1962.09     1815.81     74.24 o 
   2  17  12      572.49      500.34     24.12 o 
   3  17  12      181.69      134.97     24.69 o 
   4  17  12     6296.26     6438.88     71.70 o 
   5  17  12      240.43      192.44     23.67 o 
   6  17  12     2128.60     2118.80     71.26 o 
   7  17  12        5.23      -69.67     73.28 o 
   0  18  12      294.96      390.77     57.01 o 
   1  18  12     1017.59      894.96     37.02 o 
   2  18  12      200.84      207.31     24.00 o 
   3  18  12     3875.30     3951.55     93.48 o 
   4  18  12      264.09      211.14     24.62 o 
   5  18  12     5100.89     4793.31    129.82 o 
   6  18  12       56.58       -5.31     69.26 o 
   7  18  12     1312.67     1398.72    111.25 o 
   1  19  12     3014.88     3260.99     56.80 o 
   2  19  12      618.10      584.88     27.85 o 
   3  19  12       11.04       48.62     19.20 o 
   4  19  12     3503.58     3594.49    136.88 o 
   5  19  12      200.25      136.99     23.98 o 
   6  19  12     1541.64     1941.33    108.22 o 
   7  19  12      180.97      100.03     48.27 o 
   0  20  12       96.04      127.16     54.66 o 
   1  20  12     4205.65     4080.47     65.19 o 
   2  20  12      332.66      271.88     25.77 o 
   3  20  12     1090.14      995.46     39.56 o 
   4  20  12      555.63      533.02     29.55 o 
   5  20  12     1107.81     1051.17     61.54 o 
   6  20  12       57.52       71.46     46.48 o 
   7  20  12        1.13      -55.06     73.97 o 
   1  21  12        6.46       16.54     31.91 o 
   2  21  12     4808.38     4697.91     68.55 o 
   3  21  12      517.77      478.10     26.48 o 
   4  21  12     5262.29     4997.40    115.48 o 
   5  21  12        6.17        1.68     24.64 o 
   6  21  12     2804.47     2906.06    123.26 o 
   7  21  12      106.59       69.70     79.24 o 
   0  22  12      121.59      131.81     40.92 o 
   1  22  12      773.29      811.09     45.07 o 
   2  22  12     1170.77     1166.21     41.46 o 
   3  22  12      382.90      366.40     49.45 o 
   4  22  12     1065.13     1075.03     53.68 o 
   5  22  12     4559.11     5160.88    128.33 o 
   6  22  12      356.75      266.80     71.18 o 
   1  23  12        1.16       62.22     39.08 o 
   2  23  12       22.55       41.85     29.97 o 
   3  23  12     1048.83      891.40     38.87 o 
   4  23  12      228.17      138.02     27.42 o 
   5  23  12        7.29       -2.64     42.89 o 
   6  23  12      148.72      212.62     66.10 o 
   0  24  12      180.85      210.02     46.63 o 
   1  24  12      202.55      137.13     44.86 o 
   2  24  12       80.67       64.90     33.12 o 
   3  24  12      196.01      202.28     35.30 o 
   4  24  12      258.56      204.03     29.30 o 
   5  24  12      501.19      490.83     53.68 o 
   6  24  12      159.69      212.88     47.92 o 
   1  25  12       20.60      -32.87     38.03 o 
   2  25  12      356.48      332.98     40.73 o 
   3  25  12       63.69       72.02     31.25 o 
   4  25  12      570.80      448.94     41.76 o 
   5  25  12      134.79      241.92     55.36 o 
   6  25  12      571.95      471.56     73.16 o 
   0  26  12       96.30       37.47     45.29 o 
   1  26  12      297.01      297.52     48.03 o 
   2  26  12      601.18      536.63     37.71 o 
   3  26  12     3851.02     3820.12    116.00 o 
   4  26  12       72.74       66.26     43.14 o 
   5  26  12     2158.71     1950.23    133.31 o 
   1  27  12       15.29       62.49     33.87 o 
   2  27  12      108.79      110.97     31.40 o 
   3  27  12      229.68      306.93     53.38 o 
   4  27  12      757.04      887.89     80.21 o 
   5  27  12        0.50       32.93     45.29 o 
   0  28  12        5.42      -54.99     54.99 o 
   1  28  12       62.83      -21.43     45.17 o 
   2  28  12        4.33       61.49     38.94 o 
   3  28  12      113.75       98.14     54.98 o 
   4  28  12       28.71      -27.89     61.76 o 
   5  28  12       26.84      -60.41     60.99 o 
   1  29  12      617.12      746.62     69.28 o 
   2  29  12     1347.39     1463.35     70.61 o 
   3  29  12       74.75       18.59     51.61 o 
   4  29  12     1963.73     2107.03    112.66 o 
   0  30  12      237.63      148.60     72.77 o 
   1  30  12      107.02      121.14     55.49 o 
   2  30  12       15.26       58.79     40.89 o 
   3  30  12      328.53      457.21     54.04 o 
   4  30  12       34.03       33.40     78.80 o 
   1  31  12        1.80      -35.04     49.71 o 
   2  31  12      296.66      278.94     54.45 o 
   3  31  12        1.53       41.83     60.47 o 
   0  32  12       16.45      -50.76     60.51 o 
   1  32  12        0.50       56.47     43.56 o 
   2  32  12        0.32      -39.34     43.10 o 
   1  33  12       13.99       58.66     47.80 o 
   1   1  13     1412.05     1987.47     49.37 o 
   2   1  13       11.32       10.21     11.73 o 
   3   1  13     5061.49     4948.98     51.86 o 
   4   1  13     1408.00     1246.94     43.10 o 
   5   1  13      295.42      313.86     26.58 o 
   6   1  13      392.83      358.53     29.76 o 
   7   1  13        9.23       -7.23     26.14 o 
   8   1  13       27.78      100.63     57.81 o 
   9   1  13      413.02      417.93    246.22 o 
   0   2  13    42481.84    42114.18    594.90 o 
   1   2  13    13299.27    14598.37     95.40 o 
   2   2  13    33135.14    33145.38    256.81 o 
   3   2  13     4488.42     4365.29     40.77 o 
   4   2  13     2447.29     2293.83     33.58 o 
   5   2  13    10135.70     9757.92     91.58 o 
   6   2  13        9.79       15.56     25.67 o 
   7   2  13      414.14      426.27     40.13 o 
   8   2  13      933.13     1249.06     61.05 o 
   1   3  13    21083.25    20154.09    133.75 o 
   2   3  13      259.07      155.23     11.93 o 
   3   3  13    13597.84    13485.91    107.84 o 
   4   3  13     1616.75     1528.32     36.40 o 
   5   3  13      932.81     1047.67     32.42 o 
   6   3  13     4910.94     4943.36     76.78 o 
   7   3  13      454.81      456.13     39.16 o 
   8   3  13      327.05      333.04     41.88 o 
   0   4  13     5821.21     6504.27     72.17 o 
   1   4  13    12167.74    12685.00     83.94 o 
   2   4  13        0.09       28.32     13.54 o 
   3   4  13      869.33      792.16     20.95 o 
   4   4  13       99.09       72.23     17.05 o 
   5   4  13      577.20      573.11     29.43 o 
   6   4  13     1244.66     1118.98     63.12 o 
   7   4  13      309.32      259.94     36.57 o 
   8   4  13       83.49      107.74     35.29 o 
   1   5  13    54670.70    55467.37    456.13 o 
   2   5  13      810.40      989.98     33.89 o 
   3   5  13     3013.70     2541.91     40.53 o 
   4   5  13      336.73      361.15     25.37 o 
   5   5  13      900.25      831.04     27.92 o 
   6   5  13     1323.08     1339.80     37.13 o 
   7   5  13      572.12      653.86     60.56 o 
   8   5  13     1161.93     1191.83     64.23 o 
   0   6  13     3507.95     3478.60    204.57 o 
   1   6  13       10.00        2.31     12.89 o 
   2   6  13    12376.21    12433.48    228.69 o 
   3   6  13       17.48      -14.56     15.36 o 
   4   6  13     1310.16     1150.24     36.02 o 
   5   6  13        7.23      -22.80     22.80 o 
   6   6  13      193.75      217.67     34.01 o 
   7   6  13      859.63      958.58     51.12 o 
   8   6  13      117.37      102.63     46.82 o 
   1   7  13    49064.89    52894.36    464.26 o 
   2   7  13    15017.92    16411.19    170.02 o 
   3   7  13     3113.84     2929.39     44.04 o 
   4   7  13       13.08        3.78     20.52 o 
   5   7  13       40.61       19.43     17.65 o 
   6   7  13      891.85      919.17     38.43 o 
   7   7  13     1187.42     1297.11     52.34 o 
   8   7  13        3.22       60.98     52.30 o 
   0   8  13     2626.66     2367.72     64.45 o 
   1   8  13     7012.11     7062.69     60.26 o 
   2   8  13        1.55        3.11     23.05 o 
   3   8  13      468.05      401.97     23.10 o 
   4   8  13       47.03       56.47     21.13 o 
   5   8  13      173.12      169.63     17.41 o 
   6   8  13      200.58      175.11     26.09 o 
   7   8  13       18.81       -3.29     34.41 o 
   8   8  13        4.60       29.35     48.95 o 
   1   9  13        7.56      154.78     21.10 o 
   2   9  13      435.36      379.33     38.39 o 
   3   9  13     2608.65     2759.39     40.57 o 
   4   9  13      254.31      244.34     28.20 o 
   5   9  13       46.20       27.40     16.79 o 
   6   9  13      148.12      132.13     19.35 o 
   7   9  13      188.71      147.58     26.07 o 
   8   9  13       33.80      -26.79     42.38 o 
   0  10  13   123167.25   132363.92   2137.43 o 
   1  10  13     7586.89     7597.44     67.07 o 
   2  10  13    57727.50    59999.18    736.73 o 
   3  10  13      208.34      162.72     27.73 o 
   4  10  13     6191.16     6026.28     79.62 o 
   5  10  13     2105.13     2164.80     58.72 o 
   6  10  13      162.24      164.90     18.03 o 
   7  10  13     2627.34     2435.44     79.49 o 
   8  10  13     1390.54     1565.06     63.68 o 
   1  11  13     2463.98     2048.64     78.39 o 
   2  11  13     2224.20     2421.66     34.24 o 
   3  11  13      910.05      764.72     31.16 o 
   4  11  13       71.15       16.14     22.13 o 
   5  11  13       11.37       24.56     24.39 o 
   6  11  13      568.44      531.84     18.80 o 
   7  11  13      314.72      367.45     68.35 o 
   8  11  13       10.39       11.27     43.63 o 
   0  12  13      331.15      703.97     64.46 o 
   1  12  13      566.40      734.30     29.57 o 
   2  12  13     1723.16     1697.75     25.43 o 
   3  12  13      647.99      659.25     34.45 o 
   4  12  13      622.02      707.53     43.01 o 
   5  12  13      515.64      473.80     34.18 o 
   6  12  13      418.43      376.67     35.96 o 
   7  12  13      821.52      809.24     91.77 o 
   8  12  13      111.95       89.72     40.99 o 
   1  13  13    43853.55    44262.13    445.68 o 
   2  13  13     5107.01     5296.67     54.04 o 
   3  13  13     2240.15     2388.07     93.99 o 
   4  13  13     5818.86     5752.15     93.66 o 
   5  13  13        0.89       -3.70     29.17 o 
   6  13  13      194.54      179.58     43.75 o 
   7  13  13     1433.95     1502.65     89.75 o 
   8  13  13        3.96       12.79     47.95 o 
   0  14  13     3519.13     3670.32     75.55 o 
   1  14  13      121.83       35.82     27.99 o 
   2  14  13     1255.78     1228.45     39.96 o 
   3  14  13        8.53       -1.27     25.90 o 
   4  14  13      296.30      357.30     48.02 o 
   5  14  13       10.88      -20.37     44.73 o 
   6  14  13      127.67      210.00     40.31 o 
   7  14  13       25.80      -37.94     45.51 o 
   8  14  13        2.56       16.14     46.23 o 
   1  15  13    15646.82    15040.48    150.65 o 
   2  15  13      508.13      531.65     38.72 o 
   3  15  13     1581.95     1508.33     51.13 o 
   4  15  13     1284.05     1355.32     53.69 o 
   5  15  13       10.52       -1.43     33.18 o 
   6  15  13       79.75       97.68     51.94 o 
   7  15  13      592.36      586.38     71.45 o 
   8  15  13       16.70      -22.67     72.48 o 
   0  16  13     1347.43     1475.97     76.35 o 
   1  16  13     1209.56     1268.20     51.93 o 
   2  16  13      666.49      655.15     27.78 o 
   3  16  13       10.50       -3.35     19.56 o 
   4  16  13        1.11      -10.71     33.31 o 
   5  16  13        0.25       16.44     40.25 o 
   6  16  13     1914.82     2134.82     82.97 o 
   7  16  13        0.32      -57.16     60.45 o 
   1  17  13     7237.28     7064.86     83.69 o 
   2  17  13      732.97      734.68     26.87 o 
   3  17  13      309.12      320.12     34.47 o 
   4  17  13     4851.60     4665.36     88.41 o 
   5  17  13      212.03      201.14     47.70 o 
   6  17  13      342.78      369.61     69.78 o 
   7  17  13      208.13      197.20     71.39 o 
   0  18  13     8782.10     9278.01    151.74 o 
   1  18  13       96.91      132.79     29.57 o 
   2  18  13    14266.73    13988.40    153.67 o 
   3  18  13     2781.88     2858.61     67.08 o 
   4  18  13     4912.03     4914.06     90.86 o 
   5  18  13     1627.89     1624.98     95.17 o 
   6  18  13       49.18       29.68     64.49 o 
   7  18  13      409.00      384.27     62.63 o 
   1  19  13      514.57      569.39     36.33 o 
   2  19  13     1206.36     1097.09     29.35 o 
   3  19  13      223.16      224.60     29.30 o 
   4  19  13        1.52       11.01     22.62 o 
   5  19  13      268.23      294.17     49.70 o 
   6  19  13       54.96       58.14     40.60 o 
   7  19  13      101.62       24.50     59.35 o 
   0  20  13     4126.20     3799.26    114.88 o 
   1  20  13     1327.26     1395.83     47.39 o 
   2  20  13      101.28      117.18     22.35 o 
   3  20  13      295.65      282.06     31.98 o 
   4  20  13        1.65        7.50     25.94 o 
   5  20  13       31.16       54.68     21.95 o 
   6  20  13       56.01        7.51     48.41 o 
   7  20  13      236.23      236.34     87.93 o 
   1  21  13       35.31       85.31     31.64 o 
   2  21  13       31.25        9.63     20.26 o 
   3  21  13     3641.99     3692.99    136.37 o 
   4  21  13     1087.20     1021.33     99.06 o 
   5  21  13     1345.24     1230.06     80.86 o 
   6  21  13       76.93       66.73     56.52 o 
   7  21  13        5.64      173.00    137.45 o 
   0  22  13     2344.80     2593.29    136.77 o 
   1  22  13     2574.00     2575.22     77.92 o 
   2  22  13     3128.33     3128.33     64.81 o 
   3  22  13      114.58      142.20     35.13 o 
   4  22  13      805.42      764.37     75.87 o 
   5  22  13       36.44       29.87     45.31 o 
   6  22  13       35.97       44.21     62.14 o 
   1  23  13     2232.64     2258.17     59.90 o 
   2  23  13      133.89      114.19     30.99 o 
   3  23  13      679.04      678.72     39.13 o 
   4  23  13      202.26      215.83     26.12 o 
   5  23  13       55.03       60.78     42.64 o 
   6  23  13      108.23      135.27     49.81 o 
   0  24  13      289.90      246.41     58.36 o 
   1  24  13      541.13      605.35     52.40 o 
   2  24  13       38.92       56.35     28.15 o 
   3  24  13      764.20      669.67     76.86 o 
   4  24  13       66.35       65.20     34.13 o 
   5  24  13       89.02       91.66     55.31 o 
   6  24  13       35.08       37.45     49.47 o 
   1  25  13     7112.56     7306.98    111.73 o 
   2  25  13       16.19       40.53     30.39 o 
   3  25  13     1890.06     1714.13     85.67 o 
   4  25  13      619.23      536.96     87.87 o 
   5  25  13      133.38      196.42     60.30 o 
   0  26  13     3894.04     4133.11    119.53 o 
   1  26  13       38.38       35.47     40.87 o 
   2  26  13     1534.94     1459.52     67.88 o 
   3  26  13        5.87       26.11     33.10 o 
   4  26  13        5.20      -32.46     53.46 o 
   5  26  13      130.50      209.44     53.91 o 
   1  27  13     1183.44     1265.50     51.23 o 
   2  27  13        7.95       30.00     28.47 o 
   3  27  13       64.63      121.48     78.59 o 
   4  27  13      102.26       28.20     67.09 o 
   5  27  13        0.50      -56.00     56.00 o 
   0  28  13     2424.42     2204.62     90.42 o 
   1  28  13        0.33      -16.01     37.48 o 
   2  28  13      743.99      796.53     50.24 o 
   3  28  13       50.94       72.90     53.61 o 
   4  28  13      278.29      251.59     80.26 o 
   1  29  13       12.36      108.49     41.34 o 
   2  29  13      488.67      575.15     58.62 o 
   3  29  13        2.31      -20.42     48.75 o 
   4  29  13        0.07      -10.08     60.35 o 
   0  30  13     4678.76     5008.21    132.28 o 
   1  30  13      211.35      176.97     44.74 o 
   2  30  13     2361.97     2616.49     83.81 o 
   3  30  13      274.59      295.23     80.12 o 
   1  31  13       70.98      -34.10     43.71 o 
   2  31  13       34.27      -37.45     48.06 o 
   3  31  13        0.90       30.98     72.27 o 
   0  32  13        1.03      -53.09     60.22 o 
   1  32  13        0.03      -52.71     52.71 o 
   2  32  13       49.37        2.87     40.31 o 
   1  33  13     2381.67     2584.29    102.07 o 
   0   0  14     3199.42     3607.45    200.52 o 
   1   0  14       35.21       54.07     23.88 o 
   2   0  14      199.54      145.05     19.19 o 
   3   0  14       66.71       92.47     22.89 o 
   4   0  14      435.20      394.13     34.20 o 
   5   0  14     4513.65     4482.73     90.45 o 
   6   0  14       85.68       10.43     31.58 o 
   7   0  14      175.89      217.74     55.15 o 
   8   0  14      542.54      295.68     62.55 o 
   1   1  14    47408.29    46636.91    434.80 o 
   2   1  14     7084.26     7754.68     54.43 o 
   3   1  14     7991.30     7589.44     60.37 o 
   4   1  14      177.14      166.67     20.38 o 
   5   1  14      610.83      639.39     25.47 o 
   6   1  14     1237.63     1156.56     35.63 o 
   7   1  14      716.17      734.82     42.48 o 
   8   1  14     3075.23     2709.33     69.08 o 
   0   2  14      175.09      624.11    110.04 o 
   1   2  14       32.92       59.44     10.18 o 
   2   2  14     1152.01      882.49     33.10 o 
   3   2  14     2355.83     2089.74     40.96 o 
   4   2  14     3177.02     3049.68     52.35 o 
   5   2  14     3941.59     4014.82     58.84 o 
   6   2  14       96.37       73.15     25.05 o 
   7   2  14      651.21      672.33     34.41 o 
   8   2  14     1798.71     1747.91     61.45 o 
   1   3  14       28.23       28.61     17.94 o 
   2   3  14     7953.66     9027.42    123.78 o 
   3   3  14     4581.76     4905.35     48.06 o 
   4   3  14     1317.61     1268.75     26.48 o 
   5   3  14        9.31       44.53     22.49 o 
   6   3  14       96.70      118.38     25.29 o 
   7   3  14        4.38        3.32     19.29 o 
   8   3  14      274.83      276.10     41.59 o 
   0   4  14     9952.05     9937.85    120.79 o 
   1   4  14      621.39      530.30     15.93 o 
   2   4  14     1533.81     1501.35     46.11 o 
   3   4  14      218.33      229.99     21.94 o 
   4   4  14      106.88      132.41     14.87 o 
   5   4  14      368.59      361.84     25.52 o 
   6   4  14      897.77      906.93     37.81 o 
   7   4  14      152.61      178.78     30.58 o 
   8   4  14       84.90       71.70     52.44 o 
   1   5  14     6522.52     6706.41     78.46 o 
   2   5  14     5102.02     5148.70     65.20 o 
   3   5  14     1361.44     1172.57     29.45 o 
   4   5  14      498.67      487.85     20.96 o 
   5   5  14     1691.83     1723.48     30.87 o 
   6   5  14      636.03      667.11     37.30 o 
   7   5  14        1.37        5.99     30.70 o 
   8   5  14      110.80       79.12     38.37 o 
   0   6  14   128840.16   149412.34   7364.98 o 
   1   6  14     6101.99     6866.80     72.47 o 
   2   6  14    48660.95    49449.64    463.30 o 
   3   6  14     2439.86     2832.02     46.82 o 
   4   6  14     2489.32     2302.33     41.24 o 
   5   6  14     4090.52     4214.51     51.53 o 
   6   6  14       50.66       63.95     27.43 o 
   7   6  14      303.41      320.64     37.28 o 
   8   6  14     1367.35     1415.44     63.45 o 
   1   7  14    24989.80    25877.91    202.13 o 
   2   7  14      250.24      242.37     27.41 o 
   3   7  14     3338.51     3464.39     45.76 o 
   4   7  14     1264.31     1239.08     33.18 o 
   5   7  14      409.32      436.85     25.67 o 
   6   7  14      582.13      613.72     32.20 o 
   7   7  14       66.11       59.49     30.32 o 
   8   7  14       93.65       76.44     41.53 o 
   0   8  14     5073.05     5581.15     63.78 o 
   1   8  14     1968.76     2283.36     39.79 o 
   2   8  14     4419.11     4298.63     61.30 o 
   3   8  14     1539.11     1803.26     57.33 o 
   4   8  14     2747.04     2690.86     42.86 o 
   5   8  14      272.62      348.82     30.20 o 
   6   8  14       33.24       26.31     17.96 o 
   7   8  14       97.36       62.86     28.69 o 
   8   8  14       90.21      136.18     56.67 o 
   1   9  14   130606.10   141251.83   1856.09 o 
   2   9  14     7977.57     8086.07     88.84 o 
   3   9  14     4041.31     3880.26     50.08 o 
   4   9  14     2491.09     2508.18     52.87 o 
   5   9  14       54.67       58.33     28.06 o 
   6   9  14     1038.18      978.67     82.11 o 
   7   9  14      433.85      413.37     50.10 o 
   8   9  14       54.74       22.79     39.69 o 
   0  10  14      429.50      639.05     35.67 o 
   1  10  14        0.14      -15.56     15.56 o 
   2  10  14      709.39      990.11    107.76 o 
   3  10  14       23.91       26.49     32.19 o 
   4  10  14      612.43      652.86     32.91 o 
   5  10  14        4.83       -2.53     24.14 o 
   6  10  14      245.46      250.69     33.05 o 
   7  10  14      267.45      230.02     53.90 o 
   8  10  14       44.52       53.17     48.48 o 
   1  11  14    11014.08     9653.22     84.45 o 
   2  11  14     9387.04     9273.96     69.26 o 
   3  11  14     5219.99     5272.41     82.37 o 
   4  11  14     1176.42     1113.38     68.28 o 
   5  11  14     1299.35     1320.03     51.63 o 
   6  11  14      229.01      215.39     38.74 o 
   7  11  14      765.40      877.45    103.15 o 
   8  11  14       89.25      140.13     43.28 o 
   0  12  14     3355.54     3353.33     47.04 o 
   1  12  14      526.47      661.94     24.94 o 
   2  12  14      264.62      274.29     14.89 o 
   3  12  14      423.37      357.48     34.63 o 
   4  12  14       65.18       68.42     32.00 o 
   5  12  14      470.77      384.40     38.57 o 
   6  12  14      150.47       91.68     34.51 o 
   7  12  14       42.55       66.44     38.84 o 
   8  12  14        2.02      -11.49     49.55 o 
   1  13  14     6002.51     6032.40     65.84 o 
   2  13  14       39.14       56.20     21.49 o 
   3  13  14     1748.09     1780.84     64.33 o 
   4  13  14       88.33       58.77     36.24 o 
   5  13  14     2544.45     2527.24     99.73 o 
   6  13  14        5.86       20.42     31.88 o 
   7  13  14      184.95      186.84     40.92 o 
   8  13  14        4.70      -28.39     60.81 o 
   0  14  14    55858.30    57580.98   2281.22 o 
   1  14  14      276.07      323.90     19.40 o 
   2  14  14    29622.63    29964.81    268.56 o 
   3  14  14     1475.34     1404.19     52.85 o 
   4  14  14     2231.26     1965.02     55.49 o 
   5  14  14     3076.98     3091.89     75.00 o 
   6  14  14       58.85       85.21     45.67 o 
   7  14  14      706.05      627.55     57.81 o 
   8  14  14     1142.02     1180.64     81.33 o 
   1  15  14      988.48     1057.97     37.59 o 
   2  15  14     1030.18     1153.77     57.27 o 
   3  15  14     1461.37     1329.08     41.65 o 
   4  15  14      181.82      102.42     38.46 o 
   5  15  14     1580.12     1498.22     60.42 o 
   6  15  14       10.98       65.82     54.95 o 
   7  15  14      708.03      505.86     68.22 o 
   0  16  14     2657.54     2814.92     76.29 o 
   1  16  14      165.79      194.70     26.67 o 
   2  16  14      348.19      311.37     22.82 o 
   3  16  14      419.60      386.64     19.73 o 
   4  16  14     3434.30     3391.69     81.95 o 
   5  16  14       14.96       28.92     48.13 o 
   6  16  14      509.41      429.53     57.73 o 
   7  16  14       18.57       50.30     61.81 o 
   1  17  14    14302.07    14124.24    155.75 o 
   2  17  14       24.82        2.84     29.17 o 
   3  17  14     5073.74     5221.55     99.78 o 
   4  17  14     1880.63     1548.56     70.55 o 
   5  17  14       33.19       92.46     56.01 o 
   6  17  14     1164.91     1256.35    134.49 o 
   7  17  14      185.75      142.63     60.17 o 
   0  18  14     1513.74     1526.03     66.79 o 
   1  18  14      114.85       39.36     22.02 o 
   2  18  14     2124.89     2181.00     59.50 o 
   3  18  14        9.40       13.00     24.36 o 
   4  18  14      692.35      730.55     68.97 o 
   5  18  14      619.19      612.56     58.48 o 
   6  18  14      729.47      919.68     70.95 o 
   7  18  14      145.50      136.58     56.74 o 
   1  19  14     3790.06     3814.10     71.34 o 
   2  19  14     2897.04     2616.81     58.99 o 
   3  19  14     1490.15     1598.48     79.37 o 
   4  19  14      650.64      640.34     22.54 o 
   5  19  14      197.50      190.79     47.50 o 
   6  19  14      580.85      604.58     65.30 o 
   7  19  14       59.79       30.09     63.34 o 
   0  20  14     2305.88     2290.36    118.58 o 
   1  20  14      318.11      348.03     35.48 o 
   2  20  14      687.92      626.73     27.74 o 
   3  20  14       52.82       30.53     20.04 o 
   4  20  14      764.62      678.01     35.65 o 
   5  20  14      625.98      636.56     86.24 o 
   6  20  14       50.91       44.56     53.21 o 
   7  20  14       48.54       70.90     71.11 o 
   1  21  14     8082.23     8207.85    113.42 o 
   2  21  14      947.50      978.15     47.95 o 
   3  21  14      616.10      616.28     31.97 o 
   4  21  14      530.11      499.00     27.62 o 
   5  21  14      469.90      459.67     58.30 o 
   6  21  14      414.22      349.42     73.08 o 
   0  22  14     5529.85     5813.19    140.60 o 
   1  22  14       56.86       61.18     29.76 o 
   2  22  14     3199.38     3106.96     74.77 o 
   3  22  14      260.88      222.21     31.90 o 
   4  22  14      184.56      205.89     25.53 o 
   5  22  14     1131.10     1202.25     67.36 o 
   6  22  14      154.05      199.39     65.56 o 
   1  23  14       34.16       16.81     30.39 o 
   2  23  14       26.04        9.56     20.13 o 
   3  23  14        8.37       10.55     29.59 o 
   4  23  14       20.60       41.70     24.36 o 
   5  23  14        6.84       11.16     44.92 o 
   6  23  14       33.43       51.65     50.41 o 
   0  24  14     1560.50     1628.12     98.22 o 
   1  24  14      293.43      288.70     43.39 o 
   2  24  14       72.11       69.23     25.92 o 
   3  24  14      461.13      401.77     30.32 o 
   4  24  14       80.27      119.14     50.50 o 
   5  24  14       41.32       66.50     61.38 o 
   6  24  14        6.39      -26.27     52.07 o 
   1  25  14      641.21      569.17     55.03 o 
   2  25  14      879.22      933.85     38.62 o 
   3  25  14       49.85       58.08     26.43 o 
   4  25  14      190.65      221.13     50.64 o 
   5  25  14        0.16      -18.39     54.96 o 
   0  26  14     6884.95     7528.09    202.56 o 
   1  26  14       27.11       38.46     39.09 o 
   2  26  14     4433.60     4392.33     99.84 o 
   3  26  14        6.75       53.49     47.99 o 
   4  26  14      185.55      146.78     52.40 o 
   5  26  14      364.22      404.61     67.42 o 
   1  27  14     1333.84     1384.24     81.50 o 
   2  27  14      333.35      429.39     31.67 o 
   3  27  14      433.08      550.65     60.07 o 
   4  27  14        4.82       63.15     51.82 o 
   5  27  14       42.23       34.27     57.13 o 
   0  28  14      533.81      649.06     83.38 o 
   1  28  14        5.09      -32.98     32.98 o 
   2  28  14      138.94      223.44     51.41 o 
   3  28  14      382.93      390.30     61.14 o 
   4  28  14       26.96      104.28     48.40 o 
   1  29  14     5461.83     5797.60    118.82 o 
   2  29  14      120.71       54.42     45.72 o 
   3  29  14     1556.66     1653.96    118.96 o 
   4  29  14      299.69      252.81     58.93 o 
   0  30  14      400.84      464.15     73.10 o 
   1  30  14        0.83       36.16     38.98 o 
   2  30  14      166.95      164.10     48.22 o 
   3  30  14       95.48      127.43     69.48 o 
   1  31  14      388.89      461.31     60.12 o 
   2  31  14      225.48      268.98     52.91 o 
   3  31  14       96.69       60.70     67.32 o 
   0  32  14      596.46      541.19     77.04 o 
   1  32  14        2.42      -42.52     42.52 o 
   2  32  14      162.74      152.92     54.07 o 
   1   1  15       10.44       94.19     18.50 o 
   2   1  15       62.13       33.43     21.99 o 
   3   1  15      109.65      117.84     17.06 o 
   4   1  15      606.66      632.18     36.09 o 
   5   1  15     1144.93     1166.62     61.12 o 
   6   1  15     3442.81     3292.72     65.88 o 
   7   1  15       74.32       65.00     27.17 o 
   8   1  15      174.71      190.28     38.07 o 
   0   2  15     3363.25     2844.77     50.34 o 
   1   2  15      995.17      707.16     29.57 o 
   2   2  15     7760.24     8221.73     65.38 o 
   3   2  15    14035.65    13003.87     98.09 o 
   4   2  15     1107.00     1063.48     24.47 o 
   5   2  15     9664.26     9352.08     94.63 o 
   6   2  15     1048.96     1014.35     39.35 o 
   7   2  15     4766.44     4677.40     80.37 o 
   8   2  15      229.87      235.02     38.36 o 
   1   3  15     2553.42     3365.01     62.30 o 
   2   3  15    21160.64    21740.48    153.40 o 
   3   3  15     1119.06     1001.18     28.29 o 
   4   3  15     2595.17     2540.06     34.45 o 
   5   3  15     2579.54     2589.47     42.00 o 
   6   3  15     5472.39     5591.18     79.35 o 
   7   3  15       96.58       66.69     24.34 o 
   8   3  15      782.51      902.42     91.50 o 
   0   4  15     7825.00     8674.49    147.68 o 
   1   4  15     1047.42      895.18     18.76 o 
   2   4  15     8845.21     8504.95     78.63 o 
   3   4  15     4550.36     4838.40     66.51 o 
   4   4  15      301.40      285.59     13.67 o 
   5   4  15        1.68       -9.21     17.98 o 
   6   4  15     1309.10     1323.22     41.04 o 
   7   4  15       95.19      109.85     28.64 o 
   8   4  15      118.90       71.15     56.70 o 
   1   5  15     4358.49     4113.31     35.70 o 
   2   5  15    18977.42    17863.89    160.57 o 
   3   5  15     3068.54     2880.58     45.00 o 
   4   5  15    13370.20    13019.59    130.99 o 
   5   5  15      263.02      332.35     30.72 o 
   6   5  15     5132.56     5076.46     72.01 o 
   7   5  15      226.85      150.40     40.37 o 
   8   5  15     1015.17     1128.75     67.38 o 
   0   6  15     2962.80     2906.33    204.95 o 
   1   6  15     4057.04     3954.03     32.25 o 
   2   6  15      453.13      366.08     23.30 o 
   3   6  15     2367.57     2411.70     41.41 o 
   4   6  15      820.02      900.32     39.50 o 
   5   6  15     5089.75     4982.02     64.52 o 
   6   6  15       11.03        5.53     24.84 o 
   7   6  15     1185.59     1170.17     51.27 o 
   8   6  15        8.75        3.75     40.97 o 
   1   7  15     1546.01     2227.78     55.26 o 
   2   7  15    40505.05    42130.09    406.33 o 
   3   7  15     3057.02     3360.24     45.20 o 
   4   7  15     4929.15     4864.28     63.85 o 
   5   7  15       26.60       59.33     26.47 o 
   6   7  15      310.15      337.50     26.25 o 
   7   7  15      820.36      847.57     51.69 o 
   8   7  15       76.45       70.86     42.22 o 
   0   8  15      329.03      398.66     51.75 o 
   1   8  15       31.86       25.45     16.53 o 
   2   8  15       27.37      -23.56     23.56 o 
   3   8  15      207.10      214.96     18.52 o 
   4   8  15      463.00      427.71     27.38 o 
   5   8  15      210.68      173.51     34.23 o 
   6   8  15      148.80      125.21     18.76 o 
   7   8  15      681.01      721.66     45.95 o 
   8   8  15      184.73      159.65     45.29 o 
   1   9  15    10292.44    11150.95    141.30 o 
   2   9  15        0.20        7.76     18.84 o 
   3   9  15        6.67      -37.74     37.74 o 
   4   9  15     1875.42     1865.62     57.33 o 
   5   9  15      278.89      247.27     30.68 o 
   6   9  15       19.96       51.09     35.26 o 
   7   9  15      447.25      444.77     54.77 o 
   8   9  15       57.50       52.78     37.94 o 
   0  10  15     5812.10     4382.88     63.77 o 
   1  10  15       15.97       17.46     14.92 o 
   2  10  15     3609.02     3300.15     55.60 o 
   3  10  15    27393.89    27971.27    284.59 o 
   4  10  15      666.07      658.81     41.88 o 
   5  10  15    12125.52    12559.95    155.77 o 
   6  10  15      500.93      480.97     42.17 o 
   7  10  15     1110.03     1309.84     83.04 o 
   8  10  15      337.59      319.30     64.76 o 
   1  11  15     3718.20     3457.36     39.82 o 
   2  11  15      243.79      196.79     28.84 o 
   3  11  15      858.23      777.58     43.42 o 
   4  11  15     1674.89     1798.26     55.44 o 
   5  11  15      202.40      246.28     27.83 o 
   6  11  15        7.89       20.52     33.06 o 
   7  11  15        2.42        7.36     35.67 o 
   8  11  15       20.31      135.55     49.77 o 
   0  12  15     3143.45     2983.76     81.87 o 
   1  12  15     1604.76     1477.62     34.98 o 
   2  12  15      124.87      119.09     13.97 o 
   3  12  15      171.27      245.36     32.74 o 
   4  12  15      235.46      195.60     42.11 o 
   5  12  15       23.33        3.34     29.46 o 
   6  12  15       59.51       34.09     32.92 o 
   7  12  15       22.15       17.39     32.34 o 
   8  12  15       48.19       53.20     57.88 o 
   1  13  15      255.12      232.44     24.42 o 
   2  13  15     6996.28     6809.72     71.93 o 
   3  13  15       24.62       19.65     33.74 o 
   4  13  15     7920.56     8170.80    112.31 o 
   5  13  15      468.68      497.32     48.85 o 
   6  13  15     1872.34     1950.91     71.43 o 
   7  13  15       11.12       -9.69     39.54 o 
   8  13  15      505.20      493.16     59.94 o 
   0  14  15     1752.37     1933.51    122.63 o 
   1  14  15     2015.92     1780.49     41.02 o 
   2  14  15     1070.90     1192.99     60.58 o 
   3  14  15      482.85      539.15     45.54 o 
   4  14  15      357.38      339.20     38.68 o 
   5  14  15      345.22      339.90     46.48 o 
   6  14  15       56.06      -18.01     52.38 o 
   7  14  15      230.32      221.85     54.12 o 
   8  14  15       13.71       30.20     66.75 o 
   1  15  15     3727.47     3714.10    119.44 o 
   2  15  15    10180.96    10277.75     96.49 o 
   3  15  15      109.74       90.09     36.10 o 
   4  15  15     3427.13     3526.39     79.95 o 
   5  15  15       42.60       50.82     40.54 o 
   6  15  15     1819.67     2012.31     75.75 o 
   7  15  15       11.02       44.19     49.14 o 
   0  16  15      179.51      204.23     29.99 o 
   1  16  15       14.30       17.72     12.27 o 
   2  16  15     2698.62     2533.28     53.85 o 
   3  16  15     2280.36     2236.29     64.84 o 
   4  16  15     1615.48     1597.31     73.13 o 
   5  16  15     1725.50     1868.76     71.30 o 
   6  16  15      359.53      330.34     60.95 o 
   7  16  15        2.76       -6.60     41.47 o 
   1  17  15      949.27      764.24     81.42 o 
   2  17  15     3163.69     3319.53     56.24 o 
   3  17  15      405.34      387.81     22.90 o 
   4  17  15     2963.54     3015.62    114.30 o 
   5  17  15      443.38      361.59     66.55 o 
   6  17  15     2750.82     2890.61    119.32 o 
   7  17  15        1.19      -23.69     55.60 o 
   0  18  15     6006.61     5926.06    106.86 o 
   1  18  15     1734.24     1662.87     52.16 o 
   2  18  15     1506.84     1480.85     36.36 o 
   3  18  15     3773.43     3959.45    139.58 o 
   4  18  15       38.33      103.62     38.72 o 
   5  18  15     8140.26     8467.58    158.59 o 
   6  18  15      530.10      599.81     66.44 o 
   7  18  15     3010.21     3286.79    136.14 o 
   1  19  15     1596.19     1690.22     72.99 o 
   2  19  15        5.50      -21.50     21.50 o 
   3  19  15       77.48      121.57     37.52 o 
   4  19  15      245.83      157.85     45.43 o 
   5  19  15       14.39      -23.29     36.78 o 
   6  19  15      807.89      821.25     87.33 o 
   7  19  15        0.14       -2.60     48.14 o 
   0  20  15      500.35      390.16     55.26 o 
   1  20  15      338.02      458.34     37.17 o 
   2  20  15       76.96       81.23     27.96 o 
   3  20  15      216.83      275.51     31.71 o 
   4  20  15      899.21      764.68     64.04 o 
   5  20  15      101.95      109.22     57.42 o 
   6  20  15       26.02       44.54     47.65 o 
   7  20  15      317.49      226.42     71.27 o 
   1  21  15      633.29      599.06     43.71 o 
   2  21  15     1207.84     1224.90     60.83 o 
   3  21  15      211.12      188.59     30.11 o 
   4  21  15     1414.71     1146.49     86.31 o 
   5  21  15      505.47      461.61     75.11 o 
   6  21  15     1582.17     1657.49    139.76 o 
   0  22  15        9.71      -34.75     34.75 o 
   1  22  15      417.90      327.56     30.14 o 
   2  22  15      688.62      561.14     40.04 o 
   3  22  15     3164.57     3405.68     85.20 o 
   4  22  15      150.57       76.37     21.69 o 
   5  22  15     1770.96     1779.43     69.91 o 
   6  22  15        2.46       19.08     64.87 o 
   1  23  15      313.06      329.76     40.16 o 
   2  23  15       47.18       43.65     21.90 o 
   3  23  15       49.10       64.26     32.79 o 
   4  23  15     1970.72     1923.26     91.70 o 
   5  23  15       62.15       29.81     51.88 o 
   6  23  15      844.47      796.42     85.85 o 
   0  24  15     1711.75     2034.45     95.87 o 
   1  24  15       61.35       54.10     31.95 o 
   2  24  15      746.04      672.15     34.45 o 
   3  24  15       75.07       98.20     20.39 o 
   4  24  15     1335.04     1438.18     77.36 o 
   5  24  15       75.76      103.96     64.91 o 
   6  24  15      157.44      139.17     76.32 o 
   1  25  15      714.80      846.24     55.37 o 
   2  25  15     2370.38     2241.82    102.84 o 
   3  25  15      798.99      840.50     68.60 o 
   4  25  15     3011.84     3487.86    110.39 o 
   5  25  15        5.00      -12.32     50.76 o 
   0  26  15        3.18      -62.22     62.22 o 
   1  26  15      791.97      697.38     48.34 o 
   2  26  15      304.43      321.69     37.29 o 
   3  26  15     1108.40     1136.06     67.43 o 
   4  26  15      675.38      601.57     83.80 o 
   5  26  15     1336.35     1454.22     86.84 o 
   1  27  15        0.90        1.98     41.19 o 
   2  27  15       72.97      149.71     40.72 o 
   3  27  15       24.79        1.53     35.56 o 
   4  27  15      611.58      572.26     78.68 o 
   5  27  15       14.92       12.01     52.06 o 
   0  28  15      322.36      393.19     78.06 o 
   1  28  15      126.60       47.07     40.09 o 
   2  28  15       16.73       34.00     44.12 o 
   3  28  15      371.26      366.47     88.01 o 
   4  28  15       17.80      -37.29     65.29 o 
   1  29  15      501.71      524.44     70.51 o 
   2  29  15      366.39      406.55     57.37 o 
   3  29  15       19.92        4.72     64.57 o 
   4  29  15      283.28      212.80     74.45 o 
   0  30  15      393.02      348.80    102.08 o 
   1  30  15      435.86      490.38     47.95 o 
   2  30  15      124.67       78.31     46.76 o 
   3  30  15     1272.49     1475.62     97.10 o 
   1  31  15       12.82       42.83     48.80 o 
   2  31  15        7.19        3.76     47.50 o 
   0  32  15      245.22      247.51    100.40 o 
   1  32  15      203.05      119.78     47.21 o 
   2  32  15       15.72      -32.47     87.04 o 
   0   0  16     6876.29     6740.57    122.01 o 
   1   0  16     2427.47     2336.40     52.85 o 
   2   0  16    13025.45    12462.27    130.74 o 
   3   0  16        5.46       60.46     23.03 o 
   4   0  16       74.03       85.46     33.53 o 
   5   0  16      243.11      279.17     36.84 o 
   6   0  16      304.34      283.82     48.73 o 
   7   0  16      293.88      304.35     55.61 o 
   8   0  16      854.33      722.85     84.97 o 
   1   1  16      220.70      133.93     15.60 o 
   2   1  16    24018.68    23709.00    185.01 o 
   3   1  16       55.34       84.37     14.51 o 
   4   1  16     7537.00     7460.11     72.78 o 
   5   1  16     1329.82     1395.64     35.63 o 
   6   1  16     5933.39     6031.41     72.77 o 
   7   1  16        2.42       58.31     29.77 o 
   8   1  16     1980.43     1966.60     61.42 o 
   0   2  16     8746.19     9838.22    155.98 o 
   1   2  16      991.42      946.71     34.85 o 
   2   2  16     1553.48     1335.43     51.39 o 
   3   2  16    12530.72    12286.00     91.87 o 
   4   2  16      936.74      885.26     29.04 o 
   5   2  16    10728.35    11050.62    109.59 o 
   6   2  16       30.79       67.93     26.26 o 
   7   2  16     2566.27     2614.31     56.07 o 
   8   2  16       33.09       49.09     41.54 o 
   1   3  16    31671.75    31509.45    222.30 o 
   2   3  16     1345.42     1273.00     55.37 o 
   3   3  16      170.37      180.73     21.39 o 
   4   3  16     3906.07     3832.24     40.73 o 
   5   3  16      281.87      304.06     23.39 o 
   6   3  16     1832.48     1775.57     45.34 o 
   7   3  16        5.54        8.94     24.36 o 
   8   3  16        7.13       30.14     36.91 o 
   0   4  16    22151.56    24090.51    299.30 o 
   1   4  16      327.65      313.08     14.27 o 
   2   4  16     1387.11     1269.26     35.70 o 
   3   4  16     1109.68     1073.42     31.13 o 
   4   4  16        1.21       -3.65     10.00 o 
   5   4  16      638.18      630.16     23.30 o 
   6   4  16       37.72       20.64     21.72 o 
   7   4  16      305.78      296.27     41.28 o 
   8   4  16       14.34       -1.02     41.83 o 
   1   5  16    10132.40     9518.07     68.28 o 
   2   5  16      900.26      841.14     42.96 o 
   3   5  16      613.68      574.57     37.13 o 
   4   5  16      640.37      596.49     29.81 o 
   5   5  16       10.18       53.64     19.33 o 
   6   5  16      274.58      315.30     27.81 o 
   7   5  16      253.22      272.04     38.04 o 
   8   5  16       98.53      107.00     50.29 o 
   0   6  16    26945.85    30282.62    300.12 o 
   1   6  16       12.10       26.33     10.46 o 
   2   6  16     6304.62     5939.80     66.97 o 
   3   6  16     9609.23     9905.28    124.71 o 
   4   6  16      362.81      375.12     27.33 o 
   5   6  16    16887.96    16960.82    186.34 o 
   6   6  16      711.05      676.03     29.41 o 
   7   6  16      808.76      854.75     52.30 o 
   8   6  16       85.18       87.48     43.97 o 
   1   7  16       70.36      112.28     27.87 o 
   2   7  16     7281.15     6897.48    122.96 o 
   3   7  16       76.64       70.86     16.55 o 
   4   7  16     2772.99     2541.10     48.44 o 
   5   7  16       33.51       35.54     30.51 o 
   6   7  16     5133.67     5061.50    176.58 o 
   7   7  16      334.42      296.29     58.02 o 
   8   7  16      244.67      255.83     56.06 o 
   0   8  16    47300.65    49557.28    565.94 o 
   1   8  16     1848.19     1915.38     28.34 o 
   2   8  16     5232.84     4622.09     57.23 o 
   3   8  16        1.32        4.03     20.45 o 
   4   8  16      186.06      197.99     28.69 o 
   5   8  16        3.54       30.48     27.79 o 
   6   8  16       97.75       74.58     35.52 o 
   7   8  16      100.88       74.43     47.69 o 
   8   8  16       22.62        7.03     40.32 o 
   1   9  16    10293.55    10562.44     81.75 o 
   2   9  16     1910.11     1685.56     39.37 o 
   3   9  16     4093.46     4504.54     66.60 o 
   4   9  16    12679.82    12734.28    135.79 o 
   5   9  16      271.60      260.81     30.60 o 
   6   9  16     1448.31     1499.20     61.66 o 
   7   9  16       17.10       16.44     39.01 o 
   8   9  16      212.42      178.11     48.38 o 
   0  10  16     1470.62     1505.11     72.10 o 
   1  10  16      166.84      170.36     17.06 o 
   2  10  16      192.88      219.46     39.26 o 
   3  10  16      372.47      294.86     35.75 o 
   4  10  16      533.72      550.86     26.83 o 
   5  10  16       85.28       51.01     31.30 o 
   6  10  16      126.88      127.27     39.16 o 
   7  10  16      139.56      232.92     45.57 o 
   8  10  16        1.20      -38.13     44.55 o 
   1  11  16     2224.42     2307.34     57.95 o 
   2  11  16       14.61       21.93     23.47 o 
   3  11  16     2507.26     2473.55     56.16 o 
   4  11  16       61.28       45.92     38.49 o 
   5  11  16      345.48      321.38     32.49 o 
   6  11  16     1584.16     1655.51     53.02 o 
   7  11  16      196.56      209.97     42.43 o 
   8  11  16      493.08      644.01    163.54 o 
   0  12  16    15707.67    16232.46    183.48 o 
   1  12  16      220.06      363.47     28.01 o 
   2  12  16     3365.97     3266.03     39.20 o 
   3  12  16      217.22      232.67     32.22 o 
   4  12  16      638.24      684.15     49.81 o 
   5  12  16       75.20       78.92     24.70 o 
   6  12  16      115.32      148.03     31.29 o 
   7  12  16      179.28      188.06     43.37 o 
   8  12  16       31.63       -3.38     51.04 o 
   1  13  16      458.64      551.83     29.42 o 
   2  13  16      177.07      154.49     19.04 o 
   3  13  16      512.53      609.14     44.83 o 
   4  13  16      637.75      666.54     56.04 o 
   5  13  16      351.18      355.67     46.80 o 
   6  13  16     1806.38     1962.12     65.42 o 
   7  13  16      228.00      217.86     52.53 o 
   8  13  16      927.73      773.41     80.88 o 
   0  14  16     4234.84     4287.40     63.36 o 
   1  14  16     3063.71     2950.57     47.14 o 
   2  14  16     1734.12     1675.06     32.79 o 
   3  14  16     3313.89     3475.87     74.23 o 
   4  14  16     1514.69     1577.11     56.88 o 
   5  14  16     2851.13     3021.68     73.55 o 
   6  14  16     1607.76     1688.72     93.57 o 
   7  14  16     2030.07     2169.46     89.84 o 
   1  15  16     4018.19     3682.13     69.94 o 
   2  15  16      129.21      120.52     18.55 o 
   3  15  16      799.79      767.95     48.84 o 
   4  15  16      444.17      447.17     50.79 o 
   5  15  16      127.29      146.20     52.28 o 
   6  15  16      293.25      324.67     52.01 o 
   7  15  16        4.65       32.61     45.32 o 
   0  16  16     1024.53     1002.60     43.65 o 
   1  16  16      533.44      420.44     28.10 o 
   2  16  16      199.98      229.35     25.48 o 
   3  16  16       92.05       89.43     45.45 o 
   4  16  16      203.01      172.50     43.05 o 
   5  16  16      427.18      446.28     46.62 o 
   6  16  16      158.45      182.46     58.13 o 
   7  16  16      434.59      430.67     89.29 o 
   1  17  16     4863.22     4774.09    115.84 o 
   2  17  16      316.88      337.36     26.06 o 
   3  17  16     3340.32     3718.35    111.83 o 
   4  17  16     2234.68     2115.63     74.59 o 
   5  17  16       32.76       -1.26     43.55 o 
   6  17  16      334.73      384.99     57.13 o 
   7  17  16      556.02      525.14     74.00 o 
   0  18  16      727.41      943.05     56.41 o 
   1  18  16      671.00      652.66     31.53 o 
   2  18  16      302.27      257.22     30.88 o 
   3  18  16     1467.99     1414.26     47.29 o 
   4  18  16      162.08       94.66     42.49 o 
   5  18  16     3367.23     3309.52     90.61 o 
   6  18  16      393.35      316.59     71.50 o 
   7  18  16      442.06      438.50     58.72 o 
   1  19  16      415.01      432.99     30.50 o 
   2  19  16      574.12      610.48     34.01 o 
   3  19  16     2032.43     2019.11     52.00 o 
   4  19  16     3282.77     3431.09    105.88 o 
   5  19  16       11.21       32.80     53.24 o 
   6  19  16      676.08      632.33     83.49 o 
   7  19  16       47.89      -54.10     67.82 o 
   0  20  16       51.41      107.67     38.99 o 
   1  20  16      279.64      220.20     31.91 o 
   2  20  16     2968.35     2935.32     54.62 o 
   3  20  16       48.34       54.91     23.50 o 
   4  20  16     1065.05     1021.00     55.18 o 
   5  20  16      147.79      115.70     58.45 o 
   6  20  16       77.87      121.46     59.57 o 
   1  21  16       15.79       27.12     28.42 o 
   2  21  16      293.06      287.89     28.79 o 
   3  21  16       56.55       57.43     32.82 o 
   4  21  16     6154.05     6531.78    136.42 o 
   5  21  16       31.45       70.93     49.69 o 
   6  21  16     2540.49     2648.34    125.51 o 
   0  22  16      586.28      453.96     51.61 o 
   1  22  16     2042.20     1999.62     63.85 o 
   2  22  16     1308.70     1285.40     53.87 o 
   3  22  16     2338.87     2486.36     68.97 o 
   4  22  16      342.42      322.21     58.45 o 
   5  22  16     1542.63     1555.89     80.33 o 
   6  22  16       92.89       74.99     69.11 o 
   1  23  16     2726.79     2736.39     71.33 o 
   2  23  16      629.89      542.20     40.41 o 
   3  23  16     1138.51     1065.71     63.14 o 
   4  23  16      593.58      522.76     59.55 o 
   5  23  16      337.61      186.35     82.80 o 
   6  23  16        8.78       -9.13     52.53 o 
   0  24  16      285.22      225.81     60.09 o 
   1  24  16       13.45        7.99     29.35 o 
   2  24  16      394.75      361.83     25.84 o 
   3  24  16      729.12      759.13     53.10 o 
   4  24  16       21.93       37.53     54.98 o 
   5  24  16      190.13      134.29     64.44 o 
   1  25  16     1810.83     1928.28     76.55 o 
   2  25  16      158.71      146.77     25.28 o 
   3  25  16       42.26       71.82     39.92 o 
   4  25  16       10.51       42.59     49.81 o 
   5  25  16      197.85      227.06     60.09 o 
   0  26  16     1031.73     1195.17     91.07 o 
   1  26  16      473.38      529.25     46.75 o 
   2  26  16     1125.77     1213.01     59.94 o 
   3  26  16     1364.74     1435.54    106.73 o 
   4  26  16      184.53      141.16     55.57 o 
   5  26  16     1184.39     1355.10     84.22 o 
   1  27  16      120.07      151.56     44.21 o 
   2  27  16       66.26       55.46     32.10 o 
   3  27  16       12.08      -12.67     41.20 o 
   4  27  16      276.50      330.83     62.70 o 
   0  28  16     1868.04     2104.68    140.64 o 
   1  28  16      200.43      197.18     42.71 o 
   2  28  16      410.28      383.26     55.21 o 
   3  28  16        9.11       15.33     41.52 o 
   4  28  16       24.61       57.54     61.18 o 
   1  29  16     1217.81     1431.58     74.06 o 
   2  29  16      642.40      577.76     61.44 o 
   3  29  16       46.13       -5.53     44.03 o 
   4  29  16     1231.30     1314.28    144.16 o 
   0  30  16      296.84      350.49     91.94 o 
   1  30  16       17.14       20.27     39.48 o 
   2  30  16        0.38       17.25     35.89 o 
   3  30  16      118.76       79.83     52.18 o 
   1  31  16      555.91      580.45     54.87 o 
   2  31  16        1.98       42.79     59.31 o 
   0  32  16      649.33      456.84     92.16 o 
   1  32  16        1.17       53.06     42.95 o 
   1   1  17     4285.29     3880.35     84.33 o 
   2   1  17     2178.28     1974.96     31.18 o 
   3   1  17     3079.41     3126.86     50.41 o 
   4   1  17     1244.95     1108.58     30.95 o 
   5   1  17      127.37      171.62     24.03 o 
   6   1  17      313.07      248.43     30.57 o 
   7   1  17      565.67      696.69     49.91 o 
   8   1  17     1244.76     1045.97     95.81 o 
   0   2  17    64607.46    67232.80    945.54 o 
   1   2  17     4524.24     4665.17     43.25 o 
   2   2  17    16493.82    15273.72    114.82 o 
   3   2  17     2783.26     2779.99     41.19 o 
   4   2  17     1022.59     1021.81     28.49 o 
   5   2  17     2136.43     2115.15     80.73 o 
   6   2  17     1442.80     1547.29     67.53 o 
   7   2  17       46.03       90.15     28.30 o 
   8   2  17      130.32      188.41     43.29 o 
   1   3  17    15772.23    14865.16    105.32 o 
   2   3  17    11189.04    10874.48     81.64 o 
   3   3  17     2322.63     2160.32     39.94 o 
   4   3  17      380.67      357.36     28.00 o 
   5   3  17      781.83      741.83     28.03 o 
   6   3  17     2920.82     3112.64     80.91 o 
   7   3  17       37.56       28.83     26.60 o 
   8   3  17      634.45      540.87     61.59 o 
   0   4  17     1996.58     2355.03     74.21 o 
   1   4  17     1273.51     1459.88     18.99 o 
   2   4  17     1138.28     1044.49     22.27 o 
   3   4  17     1496.47     1379.07     40.32 o 
   4   4  17      445.76      473.81     20.81 o 
   5   4  17     5469.54     5228.94     53.56 o 
   6   4  17      336.60      357.97     28.27 o 
   7   4  17     1536.28     1477.55     78.60 o 
   8   4  17     1116.32     1147.55     72.03 o 
   1   5  17    24179.11    23241.07    165.47 o 
   2   5  17      272.68      264.77     16.71 o 
   3   5  17     2373.78     2227.30     39.72 o 
   4   5  17      246.93      306.04     27.35 o 
   5   5  17      148.52      122.48     17.56 o 
   6   5  17      876.38      820.80     47.78 o 
   7   5  17     1015.74     1164.54     56.45 o 
   8   5  17       73.06       24.06     57.13 o 
   0   6  17     4558.06     4749.98    221.00 o 
   1   6  17     1699.03     1813.02     26.66 o 
   2   6  17     6925.78     6915.30     91.87 o 
   3   6  17       64.22       84.90     22.13 o 
   4   6  17      658.76      790.28     40.29 o 
   5   6  17       57.79       37.71     27.41 o 
   6   6  17        0.68       21.87     18.09 o 
   7   6  17      319.12      279.68     47.78 o 
   8   6  17        1.83       36.40     55.01 o 
   1   7  17    20939.89    21452.52    180.07 o 
   2   7  17      960.28     1116.53     47.16 o 
   3   7  17     5316.35     5446.34    106.68 o 
   4   7  17      138.73      131.19     27.98 o 
   5   7  17      100.24      138.15     34.30 o 
   6   7  17        8.67       10.13     31.01 o 
   7   7  17      693.95      815.06     91.04 o 
   8   7  17       61.92      123.28     44.59 o 
   0   8  17     2801.88     3250.44    147.95 o 
   1   8  17     2899.48     2944.09     78.99 o 
   2   8  17      424.57      436.79     33.72 o 
   3   8  17     2580.81     2422.63     75.95 o 
   4   8  17     1191.17     1159.00     43.84 o 
   5   8  17     5635.87     5549.16     87.43 o 
   6   8  17      113.92      137.26     37.97 o 
   7   8  17       87.51       64.08     47.09 o 
   8   8  17      178.83       92.44     45.59 o 
   1   9  17      554.76      614.45     29.37 o 
   2   9  17     1889.94     1912.97     57.27 o 
   3   9  17      146.94      195.80     27.84 o 
   4   9  17     2046.96     2044.90     97.51 o 
   5   9  17      456.50      426.79     34.21 o 
   6   9  17     1853.36     1828.06     59.69 o 
   7   9  17       54.98       56.16     47.50 o 
   8   9  17      350.28      380.13     58.86 o 
   0  10  17    21141.83    21289.53    231.27 o 
   1  10  17     2330.10     2599.83     47.03 o 
   2  10  17    36704.72    37307.62    391.72 o 
   3  10  17     2456.56     2437.14     49.69 o 
   4  10  17     6811.07     6896.01     75.77 o 
   5  10  17      564.44      515.59     41.10 o 
   6  10  17      284.14      302.74     49.21 o 
   7  10  17     1212.90     1238.47     71.15 o 
   8  10  17      714.72      719.85    113.80 o 
   1  11  17     1247.88     1142.81     28.45 o 
   2  11  17     1021.94     1119.55     49.91 o 
   3  11  17        7.01       24.56     24.87 o 
   4  11  17     3665.44     3676.13     80.71 o 
   5  11  17     2090.05     2034.43     65.34 o 
   6  11  17     1434.94     1396.93     57.19 o 
   7  11  17       50.83       87.04     39.58 o 
   8  11  17      281.77      315.30    100.64 o 
   0  12  17     1267.35     1210.77     38.94 o 
   1  12  17     4017.01     3496.27     55.15 o 
   2  12  17      138.51      122.13     30.35 o 
   3  12  17     3896.43     3885.22     62.67 o 
   4  12  17      131.04       59.05     35.20 o 
   5  12  17     4838.04     5201.85    115.08 o 
   6  12  17      321.70      318.82     40.33 o 
   7  12  17     1738.72     1799.65    102.56 o 
   8  12  17      232.84      238.71     77.86 o 
   1  13  17    14896.65    15021.19    145.17 o 
   2  13  17       42.38       38.22     12.50 o 
   3  13  17     4597.72     4589.14     91.99 o 
   4  13  17     1840.35     1854.68     62.06 o 
   5  13  17      476.08      515.38     50.32 o 
   6  13  17        4.82      -18.88     45.29 o 
   7  13  17      996.22     1046.84    103.31 o 
   0  14  17       53.71       57.14     24.99 o 
   1  14  17      363.64      438.06     36.43 o 
   2  14  17      633.28      557.55     26.65 o 
   3  14  17       11.95      -27.62     35.90 o 
   4  14  17       67.57       67.55     35.76 o 
   5  14  17      248.20      240.08     44.12 o 
   6  14  17       17.61       14.17     40.71 o 
   7  14  17        1.35       30.19     53.03 o 
   1  15  17     8909.08     8973.20     99.65 o 
   2  15  17       49.40       52.26     17.75 o 
   3  15  17      379.15      420.57     48.61 o 
   4  15  17     1338.28     1275.30     63.65 o 
   5  15  17       27.76       42.39     45.28 o 
   6  15  17        2.17       11.68     46.97 o 
   7  15  17      388.26      442.00     62.96 o 
   0  16  17      704.18      628.40     48.14 o 
   1  16  17      942.26      854.50     34.75 o 
   2  16  17     2839.66     2691.30     44.92 o 
   3  16  17     1308.65     1195.76     48.63 o 
   4  16  17     1126.03     1012.34     57.29 o 
   5  16  17     2666.77     2791.21     90.48 o 
   6  16  17      377.08      335.14     57.51 o 
   7  16  17      370.43      335.03     68.33 o 
   1  17  17     1100.04     1141.69     33.16 o 
   2  17  17      561.81      568.51     30.52 o 
   3  17  17     1653.88     1615.19     83.96 o 
   4  17  17     1095.39     1057.69     61.47 o 
   5  17  17       44.02        0.82     51.90 o 
   6  17  17     1136.44     1239.44     84.74 o 
   7  17  17      150.62      105.45     57.35 o 
   0  18  17     4816.68     4915.70    147.91 o 
   1  18  17    10658.46     9898.68    285.12 o 
   2  18  17     7390.52     7358.71    124.93 o 
   3  18  17      803.80      938.96     62.70 o 
   4  18  17     3338.81     3462.23     91.57 o 
   5  18  17      257.93      304.88     45.50 o 
   6  18  17       79.69       37.19     70.75 o 
   7  18  17      465.48      469.23     78.27 o 
   1  19  17      790.59      729.55     36.12 o 
   2  19  17       92.68       71.00     23.28 o 
   3  19  17        0.99      -23.64     31.77 o 
   4  19  17      925.46      918.54     58.23 o 
   5  19  17        1.01       45.29     46.70 o 
   6  19  17     1336.22     1326.69     95.22 o 
   7  19  17       94.25      120.78     60.38 o 
   0  20  17       86.32       63.99     28.68 o 
   1  20  17      612.82      605.02     22.79 o 
   2  20  17      207.17      243.32     29.25 o 
   3  20  17       12.03       46.15     28.66 o 
   4  20  17      163.50      178.38     44.05 o 
   5  20  17      189.30      169.44     89.92 o 
   6  20  17       14.25      -21.38     65.28 o 
   1  21  17     2261.88     2328.60     38.94 o 
   2  21  17      952.09      902.29     44.27 o 
   3  21  17      219.36      212.15     31.13 o 
   4  21  17       30.94       91.94     58.31 o 
   5  21  17      200.35      110.54     51.22 o 
   6  21  17       41.50       15.12     53.53 o 
   0  22  17     5522.69     5617.81    161.82 o 
   1  22  17      309.12      262.89     25.48 o 
   2  22  17     2730.17     2749.46     95.20 o 
   3  22  17      425.67      346.27     32.90 o 
   4  22  17      627.23      727.62     79.67 o 
   5  22  17      140.13      172.53     51.34 o 
   6  22  17      179.96      219.05     55.26 o 
   1  23  17     1252.04     1010.71    111.28 o 
   2  23  17       27.39       23.74     24.44 o 
   3  23  17      429.41      422.76     37.93 o 
   4  23  17      785.52      910.13     69.91 o 
   5  23  17      128.48      229.48     58.89 o 
   6  23  17       11.18       22.49     70.25 o 
   0  24  17      553.36      616.82     86.60 o 
   1  24  17        3.30       -9.64     26.61 o 
   2  24  17       68.51       69.37     30.88 o 
   3  24  17      513.47      513.35     49.40 o 
   4  24  17       20.95       41.09     49.79 o 
   5  24  17      175.56      222.78     55.59 o 
   1  25  17     6423.34     6621.72    114.48 o 
   2  25  17      116.76       69.13     33.64 o 
   3  25  17      736.09      859.37     69.96 o 
   4  25  17      214.26      165.69     65.50 o 
   5  25  17        2.03      -27.06     48.08 o 
   0  26  17      718.82      865.61     64.12 o 
   1  26  17       17.73        6.23     38.45 o 
   2  26  17     1199.40     1068.74     82.77 o 
   3  26  17       30.17       32.00     50.08 o 
   4  26  17        4.34      -27.45     56.83 o 
   5  26  17       61.40       56.14     67.70 o 
   1  27  17      942.96     1052.36     58.03 o 
   2  27  17      330.47      262.12     33.13 o 
   3  27  17      249.58      203.71     58.38 o 
   4  27  17      313.96      237.72     65.57 o 
   0  28  17     1427.56     1324.06     76.43 o 
   1  28  17        7.75       72.89     46.84 o 
   2  28  17      495.39      406.75     63.62 o 
   3  28  17        1.73      -18.49     48.00 o 
   4  28  17      306.59      235.00     67.09 o 
   1  29  17        4.18       38.73     42.66 o 
   2  29  17       12.55      -34.79     34.79 o 
   3  29  17        3.29        0.76     54.89 o 
   0  30  17     3904.68     4260.81    138.72 o 
   1  30  17       39.48       45.24     53.04 o 
   2  30  17     1792.18     2042.41    102.90 o 
   3  30  17        0.52      -29.99     63.12 o 
   1  31  17       51.68      123.66     57.71 o 
   2  31  17       55.05       50.85     46.15 o 
   0  32  17      121.13      215.35     90.38 o 
   1  32  17      319.02      278.40     66.71 o 
   0   0  18     2177.21     2883.59     50.88 o 
   1   0  18     5213.97     5329.17     78.35 o 
   2   0  18     5136.89     4650.66     75.35 o 
   3   0  18     9642.98     9249.20    105.52 o 
   4   0  18     2675.91     2543.48     72.57 o 
   5   0  18    10253.60    10301.25    220.89 o 
   6   0  18      610.60      565.25     51.31 o 
   7   0  18     1175.52     1193.54    105.68 o 
   8   0  18       13.79      109.58     60.06 o 
   1   1  18    22989.51    22612.83    195.66 o 
   2   1  18     2579.53     2343.41     47.14 o 
   3   1  18     7463.06     7721.79     71.74 o 
   4   1  18      318.43      293.29     22.28 o 
   5   1  18      209.98      209.60     24.75 o 
   6   1  18      375.41      406.21     32.85 o 
   7   1  18       46.87       79.23     31.63 o 
   8   1  18      174.27      100.12     48.04 o 
   0   2  18     2903.23     3072.49    109.23 o 
   1   2  18      836.23      842.41     23.25 o 
   2   2  18      577.35      503.45     17.91 o 
   3   2  18       38.47        6.45     19.46 o 
   4   2  18       31.03       43.70     15.23 o 
   5   2  18     1785.35     1782.10     64.77 o 
   6   2  18       18.96      -22.78     22.78 o 
   7   2  18      585.20      542.18     59.29 o 
   8   2  18      380.21      541.25     76.36 o 
   1   3  18     1784.99     1778.59     31.20 o 
   2   3  18     3150.89     2970.26     50.39 o 
   3   3  18      784.79      820.22     21.73 o 
   4   3  18     2027.27     2047.87     33.13 o 
   5   3  18     1144.60     1224.65     53.06 o 
   6   3  18     3587.64     3446.03     86.06 o 
   7   3  18        2.73        6.27     23.80 o 
   8   3  18       76.48      142.63     40.47 o 
   0   4  18     3486.70     4225.92     72.24 o 
   1   4  18      869.76      936.35     20.93 o 
   2   4  18     1286.29     1160.87     45.08 o 
   3   4  18      895.95      995.97     41.41 o 
   4   4  18        1.57      -17.44     17.44 o 
   5   4  18     2528.92     2464.77     42.46 o 
   6   4  18      744.88      748.01     26.88 o 
   7   4  18       61.45       90.74     36.66 o 
   8   4  18      439.15      426.45     59.65 o 
   1   5  18     9220.29     9679.29     74.71 o 
   2   5  18     3831.21     3814.10     43.46 o 
   3   5  18     1492.44     1346.91     36.66 o 
   4   5  18     4227.06     4435.30    110.62 o 
   5   5  18     1134.16     1177.45     53.77 o 
   6   5  18     2182.99     2036.18     42.77 o 
   7   5  18      169.85      245.04     49.66 o 
   8   5  18      193.15      110.81     50.48 o 
   0   6  18    34481.34    33775.44    475.82 o 
   1   6  18      349.86      276.96     15.22 o 
   2   6  18    22183.35    21597.47    134.13 o 
   3   6  18     3752.59     3604.47     57.43 o 
   4   6  18     5113.67     5295.40     77.71 o 
   5   6  18     2282.66     2589.77     60.18 o 
   6   6  18      627.95      717.56     46.68 o 
   7   6  18      347.21      360.61     64.60 o 
   8   6  18       93.89       75.28     46.15 o 
   1   7  18     8413.35     7933.02     79.42 o 
   2   7  18       81.60      233.60     44.84 o 
   3   7  18    10761.43    11428.27    124.99 o 
   4   7  18       22.33       39.14     19.79 o 
   5   7  18        6.06        9.46     26.00 o 
   6   7  18     1388.55     1400.17     52.87 o 
   7   7  18        0.53       -4.54     43.71 o 
   8   7  18      232.24      192.47     50.19 o 
   0   8  18    11796.06    12746.66    157.91 o 
   1   8  18     1560.23     1540.88     31.05 o 
   2   8  18     7589.52     7599.15     91.10 o 
   3   8  18    13398.76    13006.54    148.67 o 
   4   8  18     1041.81      931.83     59.98 o 
   5   8  18     1598.28     1672.35     52.69 o 
   6   8  18      315.15      356.41     40.23 o 
   7   8  18      656.09      654.02     74.73 o 
   8   8  18       87.33      107.83     45.85 o 
   1   9  18    13204.64    13506.67    113.13 o 
   2   9  18     5073.49     5018.89     97.55 o 
   3   9  18    10998.51    11245.47    171.31 o 
   4   9  18     5164.20     5067.47     71.34 o 
   5   9  18     1391.39     1571.90     54.41 o 
   6   9  18      585.77      629.31     41.27 o 
   7   9  18      221.92      210.49     53.77 o 
   8   9  18       21.95      -42.39     56.70 o 
   0  10  18      990.39      798.17     38.81 o 
   1  10  18     2802.36     3130.79     40.02 o 
   2  10  18      305.94      202.53     35.63 o 
   3  10  18     1330.56     1453.94     72.56 o 
   4  10  18      244.00      306.12     24.29 o 
   5  10  18        3.19       17.82     24.96 o 
   6  10  18      287.71      265.80     35.35 o 
   7  10  18       34.37       46.42     39.89 o 
   8  10  18       55.17       67.71     50.37 o 
   1  11  18     5287.25     5053.27     70.96 o 
   2  11  18       42.53       41.54     23.35 o 
   3  11  18      747.23      721.27     39.01 o 
   4  11  18     4282.27     4108.62     93.51 o 
   5  11  18      139.47      133.19     31.65 o 
   6  11  18     1527.64     1490.31     84.78 o 
   7  11  18       76.51      131.00     46.91 o 
   8  11  18      294.07      256.37     94.21 o 
   0  12  18      805.22      759.56     31.02 o 
   1  12  18     1488.36     1588.45     41.64 o 
   2  12  18       14.86       16.90     27.64 o 
   3  12  18     1256.85     1229.52     62.14 o 
   4  12  18       30.38        2.91     32.47 o 
   5  12  18     1289.93     1232.86     62.21 o 
   6  12  18       25.77       -0.69     34.18 o 
   7  12  18      914.73      923.97     71.54 o 
   8  12  18       62.91     -106.94    203.69 o 
   1  13  18     7369.01     7039.47     78.05 o 
   2  13  18      981.02      796.81     71.47 o 
   3  13  18     2511.32     2453.57     70.03 o 
   4  13  18      768.17      758.49     64.42 o 
   5  13  18      706.15      625.23     62.88 o 
   6  13  18      315.42      336.70     51.52 o 
   7  13  18       12.06       18.98     62.03 o 
   0  14  18    19204.00    18851.46    205.55 o 
   1  14  18      122.53      126.86     22.82 o 
   2  14  18     9644.67     9479.63     97.32 o 
   3  14  18     4172.28     4148.47    112.66 o 
   4  14  18     2918.83     2939.96     69.35 o 
   5  14  18     2508.11     2472.95     83.70 o 
   6  14  18        2.62      -32.11     43.47 o 
   7  14  18      200.50      262.68     60.72 o 
   1  15  18      539.58      607.78     43.46 o 
   2  15  18     1055.19     1045.63     35.33 o 
   3  15  18     5372.39     5163.09    100.70 o 
   4  15  18     2235.11     2138.50     69.49 o 
   5  15  18      836.55      916.39     64.01 o 
   6  15  18     1413.09     1411.28     76.75 o 
   7  15  18      227.42      269.34     69.07 o 
   0  16  18      604.95      877.50    117.16 o 
   1  16  18     3387.73     3251.38     74.26 o 
   2  16  18     1308.43     1160.15     35.00 o 
   3  16  18     1183.68     1308.37     61.49 o 
   4  16  18      789.40      739.78     62.69 o 
   5  16  18      424.39      419.66     57.42 o 
   6  16  18       27.57       26.93     57.67 o 
   7  16  18       78.60       25.54     48.17 o 
   1  17  18     5748.19     5489.09     74.36 o 
   2  17  18     7744.31     7849.07     85.48 o 
   3  17  18       26.29      -11.71     34.75 o 
   4  17  18     2539.50     2484.64    104.39 o 
   5  17  18      232.53      208.62     56.91 o 
   6  17  18      352.40      395.76     75.05 o 
   7  17  18        3.13      -13.65     56.31 o 
   0  18  18       10.05      -15.03     29.42 o 
   1  18  18      492.28      414.80     49.48 o 
   2  18  18       19.82       -4.82     19.63 o 
   3  18  18      589.72      536.03     42.11 o 
   4  18  18      201.22      156.12     45.91 o 
   5  18  18     1090.29     1120.32     72.84 o 
   6  18  18      152.05      180.41     60.19 o 
   7  18  18      338.07      399.20     70.26 o 
   1  19  18     6097.93     6146.16     80.84 o 
   2  19  18      164.37      125.75     25.94 o 
   3  19  18       78.83      113.38     56.30 o 
   4  19  18        5.63        1.75     41.50 o 
   5  19  18       28.57       20.60     58.21 o 
   6  19  18      582.53      636.25     72.27 o 
   0  20  18     1581.09     1556.21     83.39 o 
   1  20  18      930.16      899.00     33.64 o 
   2  20  18       44.53       65.41     26.05 o 
   3  20  18      917.24      822.52     55.65 o 
   4  20  18     1927.92     1981.38     75.32 o 
   5  20  18     1902.58     2090.08    125.19 o 
   6  20  18       45.37      100.59     67.31 o 
   1  21  18     2448.88     2092.09    102.41 o 
   2  21  18        3.79       12.48     24.23 o 
   3  21  18     4216.62     3984.08    156.15 o 
   4  21  18        8.74        1.80     39.94 o 
   5  21  18        8.74       -3.85     52.46 o 
   6  21  18      449.47      459.29     59.81 o 
   0  22  18     2674.92     2723.13    117.77 o 
   1  22  18      372.32      374.70     18.74 o 
   2  22  18     3136.29     3280.12     60.37 o 
   3  22  18      154.41      158.12     27.84 o 
   4  22  18       32.55       26.59     42.87 o 
   5  22  18      954.85      778.48     81.52 o 
   6  22  18      131.57      288.06     82.43 o 
   1  23  18      296.66      291.62     19.23 o 
   2  23  18     1794.55     1676.67     50.85 o 
   3  23  18      445.76      357.45     76.94 o 
   4  23  18      118.91      146.60     55.11 o 
   5  23  18       82.21       66.00     77.85 o 
   0  24  18     1355.64     1381.40     68.81 o 
   1  24  18        4.02       -4.96     19.87 o 
   2  24  18      127.87       88.86     35.00 o 
   3  24  18      281.74      227.74     58.83 o 
   4  24  18       29.99       59.30     61.81 o 
   5  24  18      164.50      112.03     52.20 o 
   1  25  18       15.97       43.13     17.33 o 
   2  25  18      929.07      958.16     47.68 o 
   3  25  18       10.32       12.77     45.09 o 
   4  25  18     1379.61     1404.68     85.39 o 
   5  25  18      144.29      132.60     65.35 o 
   0  26  18     3990.81     4210.21    192.98 o 
   1  26  18       91.72       61.88     34.88 o 
   2  26  18      566.86      619.99     45.85 o 
   3  26  18      423.23      410.64     64.96 o 
   4  26  18      265.10      327.74     70.39 o 
   5  26  18      477.85      392.80    229.90 o 
   1  27  18      589.34      664.74     46.54 o 
   2  27  18      423.18      389.26     48.70 o 
   3  27  18      274.30      363.65     62.54 o 
   4  27  18        1.47      -57.67     57.67 o 
   0  28  18      956.58      956.62     84.39 o 
   1  28  18      118.96      111.64     43.23 o 
   2  28  18      433.29      401.78     43.59 o 
   3  28  18      912.64     1030.73     78.40 o 
   4  28  18      106.51      105.44     60.94 o 
   1  29  18     2224.84     2489.78     95.12 o 
   2  29  18      130.85       64.84     47.70 o 
   3  29  18     1008.33      946.33     71.79 o 
   0  30  18       66.58       22.25     48.84 o 
   1  30  18       10.00       26.33     41.56 o 
   2  30  18      181.59      246.64     63.75 o 
   1  31  18       15.24       -3.70     37.47 o 
   2  31  18      154.83       98.90     74.91 o 
   1   1  19     2966.56     2804.02     51.33 o 
   2   1  19    10152.05    10064.70     95.48 o 
   3   1  19     1330.70     1242.21     27.89 o 
   4   1  19      351.08      407.07     22.02 o 
   5   1  19     4346.32     4492.80     62.66 o 
   6   1  19     1844.48     1690.83     57.73 o 
   7   1  19        5.08       -2.74     23.70 o 
   8   1  19       36.50       50.54     65.08 o 
   0   2  19     8067.03     8107.25    107.47 o 
   1   2  19      383.27      388.97     18.70 o 
   2   2  19     1237.08     1184.11     26.06 o 
   3   2  19    25017.48    25157.97    220.13 o 
   4   2  19        3.23        5.43     15.15 o 
   5   2  19     7262.99     7226.65     79.51 o 
   6   2  19      464.18      451.82     32.69 o 
   7   2  19      939.61      850.29     40.78 o 
   8   2  19       71.01       48.10     40.88 o 
   1   3  19     1279.57     1073.95     44.23 o 
   2   3  19     8283.40     8509.59     72.55 o 
   3   3  19     2288.70     2225.19     62.28 o 
   4   3  19      880.29      847.19     19.76 o 
   5   3  19       26.50       24.63     16.33 o 
   6   3  19     2020.58     1954.27     55.11 o 
   7   3  19      287.71      163.55     31.50 o 
   8   3  19       19.99       34.15     39.60 o 
   0   4  19    29499.37    29703.81    401.78 o 
   1   4  19      158.52      164.90     17.25 o 
   2   4  19    20930.21    20979.97    154.93 o 
   3   4  19       29.03       56.12     21.67 o 
   4   4  19     9311.26     9186.63    119.11 o 
   5   4  19      510.16      461.81     45.49 o 
   6   4  19       23.28       18.02     19.88 o 
   7   4  19        6.58      -16.77     35.45 o 
   8   4  19      204.61      213.45     44.04 o 
   1   5  19        8.06        3.44     15.58 o 
   2   5  19     2505.71     2120.83     35.55 o 
   3   5  19     4312.55     4310.34     54.37 o 
   4   5  19    13284.35    13337.32    148.79 o 
   5   5  19     2171.90     2205.35     71.33 o 
   6   5  19     2130.47     2357.01     63.68 o 
   7   5  19      115.17      107.81     46.90 o 
   8   5  19      684.24      794.33     96.09 o 
   0   6  19      946.16      832.85     68.73 o 
   1   6  19     1646.08     1340.01     23.79 o 
   2   6  19       25.36        3.54     14.20 o 
   3   6  19     1890.20     1669.40     59.45 o 
   4   6  19     1725.24     1673.94     48.62 o 
   5   6  19     2538.31     2516.45     58.79 o 
   6   6  19       89.08       90.67     30.04 o 
   7   6  19       31.63       20.12     42.84 o 
   8   6  19        0.45       49.07     47.97 o 
   1   7  19     6664.95     6644.48    105.00 o 
   2   7  19     3989.79     3472.09     55.31 o 
   3   7  19      772.47      896.49     57.29 o 
   4   7  19     1483.30     1389.36     45.54 o 
   5   7  19       20.32       60.06     26.11 o 
   6   7  19      422.43      422.68     42.91 o 
   7   7  19       25.49        8.35     45.06 o 
   8   7  19      181.82      146.57     44.16 o 
   0   8  19    10717.17    11147.33    183.08 o 
   1   8  19       44.67       44.99     17.85 o 
   2   8  19     4042.92     3958.78    100.81 o 
   3   8  19        3.66      -26.61     28.22 o 
   4   8  19      369.19      375.04     28.86 o 
   5   8  19      963.43      995.25     50.19 o 
   6   8  19     1086.69     1133.26     84.74 o 
   7   8  19      166.44      195.05     50.85 o 
   8   8  19       38.16       13.16     41.09 o 
   1   9  19    11732.88    11516.70    105.51 o 
   2   9  19     1679.38     1810.35     56.46 o 
   3   9  19     4991.20     4985.24     90.81 o 
   4   9  19      187.89      144.60     30.60 o 
   5   9  19      214.82      191.59     30.36 o 
   6   9  19       71.43       57.44     30.50 o 
   7   9  19       92.08       41.15     39.43 o 
   8   9  19       21.52        7.96     49.03 o 
   0  10  19     9688.21     8775.58    126.50 o 
   1  10  19     3328.24     3216.97     41.19 o 
   2  10  19      759.33      742.57     38.22 o 
   3  10  19     7788.23     7493.31    118.64 o 
   4  10  19      195.87      138.29     33.29 o 
   5  10  19     5748.90     5845.07    107.22 o 
   6  10  19      547.82      495.39     35.20 o 
   7  10  19      796.08      855.75     55.34 o 
   8  10  19       14.08       18.94     53.97 o 
   1  11  19    14132.91    14071.60    122.26 o 
   2  11  19       73.01       76.12     32.12 o 
   3  11  19     5086.59     5088.72     80.93 o 
   4  11  19       32.67       60.09     41.70 o 
   5  11  19        9.88      -11.66     21.64 o 
   6  11  19      115.92       89.15     36.09 o 
   7  11  19        1.20        5.48     51.14 o 
   8  11  19        0.37      206.08    125.86 o 
   0  12  19      410.63      437.01     44.31 o 
   1  12  19      844.80      809.37     54.44 o 
   2  12  19     6270.15     6182.86     91.47 o 
   3  12  19       70.48       84.14     32.49 o 
   4  12  19       19.00        3.33     38.63 o 
   5  12  19       21.72       36.37     41.99 o 
   6  12  19      360.11      275.01     34.90 o 
   7  12  19        2.16      -38.94     50.94 o 
   1  13  19     1093.61     1095.50     54.41 o 
   2  13  19      170.22      182.47     43.13 o 
   3  13  19      358.82      380.45     38.57 o 
   4  13  19     3575.44     3702.29     92.88 o 
   5  13  19      103.82      106.44     42.16 o 
   6  13  19     1726.67     1679.53     68.55 o 
   7  13  19       10.14       44.24     45.22 o 
   0  14  19      835.24      875.42     60.77 o 
   1  14  19     1294.36     1279.55     35.78 o 
   2  14  19      193.04      203.44     14.80 o 
   3  14  19       53.26       85.02     38.69 o 
   4  14  19        1.07      -25.05     32.30 o 
   5  14  19      618.50      682.30     66.13 o 
   6  14  19        1.28       -1.79     61.83 o 
   7  14  19       46.14       28.38     59.04 o 
   1  15  19       39.09       43.25     18.95 o 
   2  15  19     3316.27     3043.14     96.27 o 
   3  15  19       60.06       76.72     36.39 o 
   4  15  19     2448.24     2593.20     77.10 o 
   5  15  19      604.48      590.74     71.63 o 
   6  15  19      294.97      424.57     71.05 o 
   7  15  19        2.79        8.89     52.25 o 
   0  16  19    22885.43    22681.42    263.60 o 
   1  16  19     6044.04     5728.36     80.73 o 
   2  16  19     4387.70     4456.97     70.35 o 
   3  16  19      226.27      193.68     47.64 o 
   4  16  19     1580.31     1772.45     78.14 o 
   5  16  19      240.97      266.00     59.52 o 
   6  16  19        4.93      -21.46     53.27 o 
   7  16  19      282.67      256.24     84.58 o 
   1  17  19     2995.17     3041.63     67.37 o 
   2  17  19      408.88      407.31     28.25 o 
   3  17  19      215.71      250.74     54.26 o 
   4  17  19     2078.11     2106.46     94.27 o 
   5  17  19      247.63      269.60     67.08 o 
   6  17  19      471.19      406.35     59.73 o 
   7  17  19       59.15       64.01     68.93 o 
   0  18  19       76.43      109.44     33.45 o 
   1  18  19     2702.23     2627.11     47.39 o 
   2  18  19     1528.37     1531.75     69.69 o 
   3  18  19     5578.79     5608.79    138.29 o 
   4  18  19      686.29      819.92     59.08 o 
   5  18  19     1767.68     1978.21     80.22 o 
   6  18  19        2.25       49.25     56.39 o 
   7  18  19     1264.22     1510.04    202.25 o 
   1  19  19     3208.49     3411.01     65.86 o 
   2  19  19     3550.80     3469.49    117.85 o 
   3  19  19     3821.70     4163.34    117.43 o 
   4  19  19       14.38       14.26     43.50 o 
   5  19  19      452.61      402.70     68.17 o 
   6  19  19      107.41       62.40     60.24 o 
   0  20  19     5775.82     5723.99     91.32 o 
   1  20  19      391.10      279.71     30.94 o 
   2  20  19      531.28      534.15     33.62 o 
   3  20  19       12.03        4.28     39.48 o 
   4  20  19        3.10      -20.23     42.93 o 
   5  20  19      541.50      311.56     66.53 o 
   6  20  19       32.29       12.19     57.82 o 
   1  21  19      715.18      695.40     37.90 o 
   2  21  19     2842.14     2840.59     55.41 o 
   3  21  19      474.26      526.44     59.75 o 
   4  21  19     1931.69     2137.17     84.32 o 
   5  21  19      228.54      142.16     60.54 o 
   6  21  19      386.38      405.98     73.40 o 
   0  22  19      979.46      889.19     47.55 o 
   1  22  19      383.55      432.75     55.67 o 
   2  22  19       25.32       44.23     28.41 o 
   3  22  19     3286.40     2879.42    264.55 o 
   4  22  19       67.03       49.70     46.07 o 
   5  22  19     1198.15     1187.08     90.19 o 
   6  22  19       17.43      -38.49     63.93 o 
   1  23  19      219.92      215.32     33.72 o 
   2  23  19      845.60      760.22     35.33 o 
   3  23  19      112.34      106.83     47.60 o 
   4  23  19      410.10      432.15     52.02 o 
   5  23  19        4.17      -71.80     71.80 o 
   0  24  19     8491.94     8009.15    213.44 o 
   1  24  19       75.95       55.61     16.18 o 
   2  24  19     3971.00     3783.14     98.47 o 
   3  24  19      379.81      379.24     50.69 o 
   4  24  19      826.84      798.01     69.68 o 
   5  24  19       96.28       92.01     48.66 o 
   1  25  19      275.24      295.62     33.45 o 
   2  25  19     2255.56     2389.04     64.30 o 
   3  25  19      346.51      400.50     58.30 o 
   4  25  19     1391.54     1681.85    119.06 o 
   5  25  19       47.09      126.86     76.11 o 
   0  26  19     1390.01     1355.49     65.17 o 
   1  26  19      437.05      394.63     44.94 o 
   2  26  19      194.90      150.67     33.99 o 
   3  26  19      560.71      808.39     77.51 o 
   4  26  19        2.38      -49.89     63.25 o 
   1  27  19      917.94      995.98     52.96 o 
   2  27  19      156.94      136.73     38.54 o 
   3  27  19      600.29      618.19     64.37 o 
   4  27  19      180.42      155.14     66.27 o 
   0  28  19       21.87      -24.99     68.75 o 
   1  28  19        2.91        1.31     33.49 o 
   2  28  19       66.72      107.21     46.66 o 
   3  28  19      488.35      353.67     61.76 o 
   1  29  19      866.89      873.89     76.80 o 
   2  29  19        4.39       88.01     54.00 o 
   3  29  19      180.48      210.19     60.29 o 
   0  30  19       15.58       76.56     56.59 o 
   1  30  19       14.58       70.64     49.15 o 
   2  30  19        1.04       31.24     58.94 o 
   1  31  19      358.29      353.27     48.80 o 
   0   0  20    43247.24    45354.87    703.52 o 
   1   0  20      386.75      332.53     25.09 o 
   2   0  20    20350.62    20709.89    277.41 o 
   3   0  20      486.27      572.27     43.75 o 
   4   0  20     2031.53     1897.29     45.96 o 
   5   0  20      595.25      604.77     55.12 o 
   6   0  20        4.05       47.21     39.92 o 
   7   0  20     1305.05     1371.40     66.51 o 
   8   0  20     1167.65     1334.08    125.47 o 
   1   1  20      100.04      115.30     17.69 o 
   2   1  20     1072.79      867.17     30.62 o 
   3   1  20      497.00      456.73     23.48 o 
   4   1  20     1902.65     1832.87     50.71 o 
   5   1  20       45.19       59.38     21.53 o 
   6   1  20     3466.21     3495.89     81.17 o 
   7   1  20      797.04      723.84     46.65 o 
   8   1  20      278.93      189.55    103.20 o 
   0   2  20      279.29      327.63     25.97 o 
   1   2  20       81.57       66.39     17.03 o 
   2   2  20      176.73      202.85     20.39 o 
   3   2  20    12917.46    12796.69    116.31 o 
   4   2  20      265.35      249.78     20.07 o 
   5   2  20     5248.59     5143.63     64.38 o 
   6   2  20      300.94      351.72     37.04 o 
   7   2  20       11.05       30.01     31.10 o 
   8   2  20      385.90      259.32     85.30 o 
   1   3  20    23894.35    23747.00    181.35 o 
   2   3  20    12208.89    11613.82    102.27 o 
   3   3  20     6980.81     7218.43     60.63 o 
   4   3  20        0.26       -9.42     21.94 o 
   5   3  20      106.54      122.82     15.66 o 
   6   3  20       53.63       70.17     21.58 o 
   7   3  20      683.43      642.82     48.96 o 
   8   3  20       89.72       86.00     44.59 o 
   0   4  20      131.08      110.54     25.18 o 
   1   4  20      938.42     1114.10     21.89 o 
   2   4  20      243.53      283.87     20.01 o 
   3   4  20     2527.07     2411.72     75.30 o 
   4   4  20        4.39        9.29     25.93 o 
   5   4  20        1.27      -20.80     27.77 o 
   6   4  20        0.75       14.17     23.46 o 
   7   4  20       34.67       -7.94     34.25 o 
   8   4  20        1.62       47.16     42.43 o 
   1   5  20     8477.48     8137.41     60.11 o 
   2   5  20     1618.99     1562.12     24.60 o 
   3   5  20     4920.69     4983.63     75.35 o 
   4   5  20      525.70      476.96     33.95 o 
   5   5  20      160.54      168.49     38.41 o 
   6   5  20      134.28      225.05     35.12 o 
   7   5  20      160.86      132.49     39.82 o 
   8   5  20      352.18      265.17     55.94 o 
   0   6  20      635.15      553.73     32.44 o 
   1   6  20     1013.82     1002.62     23.54 o 
   2   6  20     9196.74     9263.24     81.59 o 
   3   6  20     3471.96     3804.41     78.54 o 
   4   6  20      274.43      338.81     31.54 o 
   5   6  20     1558.67     1668.63     52.63 o 
   6   6  20      153.30      152.92     36.16 o 
   7   6  20      754.09      743.12     58.04 o 
   8   6  20      721.47      659.33     82.92 o 
   1   7  20     4643.73     4336.24     96.25 o 
   2   7  20     4480.69     4704.34    108.32 o 
   3   7  20       41.49       21.60     15.12 o 
   4   7  20     2556.67     2633.18     50.92 o 
   5   7  20      586.83      681.12     36.70 o 
   6   7  20     2283.08     2508.34     94.67 o 
   7   7  20      305.71      246.10     42.22 o 
   8   7  20      997.17      838.58    142.08 o 
   0   8  20    15477.63    13232.86    194.73 o 
   1   8  20      848.74      812.20     29.77 o 
   2   8  20    11999.02    11741.75    128.87 o 
   3   8  20     1703.31     1662.27     69.82 o 
   4   8  20     4237.23     4312.04     71.70 o 
   5   8  20      893.99      860.93     60.41 o 
   6   8  20      533.38      494.51     49.93 o 
   7   8  20      210.15      271.15     44.83 o 
   8   8  20       32.96       47.76     46.60 o 
   1   9  20     7509.78     7326.76     71.90 o 
   2   9  20      382.61      386.52     31.70 o 
   3   9  20     1601.64     1548.43     83.13 o 
   4   9  20     1860.05     1719.42     64.98 o 
   5   9  20      727.76      775.44     61.35 o 
   6   9  20      461.62      513.38     36.77 o 
   7   9  20       50.37        4.39     32.28 o 
   8   9  20      134.51      167.32     61.61 o 
   0  10  20       69.86       89.02     36.01 o 
   1  10  20     1520.05     1460.96     31.46 o 
   2  10  20     1088.85      995.05     55.94 o 
   3  10  20      677.49      697.30     47.17 o 
   4  10  20       28.13       44.37     32.75 o 
   5  10  20       69.88       38.67     24.41 o 
   6  10  20        0.88       42.05     36.27 o 
   7  10  20      151.12       52.85     63.58 o 
   1  11  20     8198.64     7940.28     75.31 o 
   2  11  20       47.61       51.76     33.19 o 
   3  11  20      130.52      115.32     31.40 o 
   4  11  20      249.83      210.33     46.69 o 
   5  11  20        3.71       22.49     34.21 o 
   6  11  20      174.64      128.52     30.02 o 
   7  11  20       94.62      101.89     53.81 o 
   0  12  20    12010.46    11252.87    217.90 o 
   1  12  20      706.89      733.83     38.24 o 
   2  12  20     5742.49     5767.42     81.15 o 
   3  12  20        6.12       -1.10     29.03 o 
   4  12  20     1332.74     1519.81     70.04 o 
   5  12  20     1041.92     1075.74     64.04 o 
   6  12  20       11.32       44.37     39.34 o 
   7  12  20      195.02      156.83     60.01 o 
   1  13  20      540.69      543.07     28.75 o 
   2  13  20       31.07       28.82     30.22 o 
   3  13  20      129.44      108.23     33.35 o 
   4  13  20     3886.57     3923.39     85.78 o 
   5  13  20      104.64       54.29     47.59 o 
   6  13  20     1546.38     1483.10     89.77 o 
   7  13  20        2.25       17.95     66.20 o 
   0  14  20     4565.17     4625.08     71.99 o 
   1  14  20     1357.64     1272.27     35.97 o 
   2  14  20     1279.76     1203.65     67.63 o 
   3  14  20       81.35       91.35     32.60 o 
   4  14  20      512.76      554.65     53.85 o 
   5  14  20     1946.32     2010.89     70.20 o 
   6  14  20      592.75      552.56     64.37 o 
   7  14  20     1063.65     1051.93    105.98 o 
   1  15  20     2705.90     2523.58     45.44 o 
   2  15  20       44.17       29.61     22.95 o 
   3  15  20       80.53       91.69     35.14 o 
   4  15  20     2153.65     2125.26     73.75 o 
   5  15  20      170.08      198.21     45.19 o 
   6  15  20     1298.83     1496.23    108.39 o 
   7  15  20        3.10      -27.30     48.14 o 
   0  16  20      152.00      156.68     25.57 o 
   1  16  20     1277.07     1285.93     39.24 o 
   2  16  20      502.66      484.50     20.47 o 
   3  16  20      845.08      893.15     54.28 o 
   4  16  20       51.60        2.87     38.56 o 
   5  16  20      358.07      401.72     65.35 o 
   6  16  20       38.30      -25.87     61.61 o 
   7  16  20      519.66      518.58     82.28 o 
   1  17  20    10899.77    11183.61    121.63 o 
   2  17  20     1978.31     1603.50     54.95 o 
   3  17  20      285.77      261.21     58.32 o 
   4  17  20      674.95      603.53     64.20 o 
   5  17  20       37.72       21.38     40.08 o 
   6  17  20       94.66       94.15     47.13 o 
   7  17  20       68.60       83.29     62.94 o 
   0  18  20       89.90      114.95     38.56 o 
   1  18  20      664.23      654.83     42.46 o 
   2  18  20       60.35       93.72     20.98 o 
   3  18  20      713.27      639.39     56.16 o 
   4  18  20        1.38        5.87     36.96 o 
   5  18  20       30.76       52.24     50.16 o 
   6  18  20       21.90       68.01     59.53 o 
   1  19  20      908.88      900.43     42.96 o 
   2  19  20      284.95      255.16     30.25 o 
   3  19  20      646.49      547.85     46.07 o 
   4  19  20     1963.09     2035.76    110.45 o 
   5  19  20       20.54      100.12     59.97 o 
   6  19  20      110.21      222.26     75.68 o 
   0  20  20     8203.47     8310.65    122.44 o 
   1  20  20      123.18      144.88     28.01 o 
   2  20  20     9098.57     8884.88    101.24 o 
   3  20  20       59.41       88.66     46.17 o 
   4  20  20      624.27      707.22     64.95 o 
   5  20  20      230.58      208.76     51.50 o 
   6  20  20       37.51       28.98     49.93 o 
   1  21  20       31.28       21.81     29.88 o 
   2  21  20     1079.06     1088.82     41.01 o 
   3  21  20       43.83       45.76     58.09 o 
   4  21  20     2098.61     2134.63     84.73 o 
   5  21  20       71.92      155.47     59.43 o 
   6  21  20     1111.54     1133.67    122.04 o 
   0  22  20      889.60      793.30     41.89 o 
   1  22  20      703.65      774.92     38.89 o 
   2  22  20      117.02      101.57     35.68 o 
   3  22  20      586.00      523.70     61.64 o 
   4  22  20      104.37       74.49     51.82 o 
   5  22  20      744.92      736.12     92.62 o 
   1  23  20     8270.46     8368.03    117.17 o 
   2  23  20       77.69       44.33     28.93 o 
   3  23  20     1480.50     1325.55     75.90 o 
   4  23  20        3.22      -11.01     57.24 o 
   5  23  20        4.10      -10.75     47.50 o 
   0  24  20      225.81      221.54     39.63 o 
   1  24  20        4.61      -21.24     31.44 o 
   2  24  20       53.53       36.80     29.45 o 
   3  24  20      573.57      495.76     59.45 o 
   4  24  20       47.71      133.94     54.65 o 
   5  24  20      128.10      102.77     66.65 o 
   1  25  20     1395.12     1629.22     51.01 o 
   2  25  20        8.59      -15.77     31.51 o 
   3  25  20      183.30      169.12     55.73 o 
   4  25  20      236.95      300.37     70.62 o 
   5  25  20        3.03       -7.22     63.97 o 
   0  26  20      624.86      595.35     47.21 o 
   1  26  20        9.08       30.55     32.12 o 
   2  26  20      917.57      836.55     60.91 o 
   3  26  20       37.75       -8.84     48.09 o 
   4  26  20       20.12      -11.61     53.38 o 
   1  27  20      509.75      461.69     50.52 o 
   2  27  20      111.14      153.21     65.79 o 
   3  27  20       15.19       97.59     47.81 o 
   4  27  20      293.62      253.00     67.55 o 
   0  28  20     2404.28     2507.59    122.02 o 
   1  28  20       23.60       97.67     37.72 o 
   2  28  20      926.57      978.21     77.79 o 
   3  28  20      366.98      501.19     71.50 o 
   1  29  20      642.36      768.25     57.65 o 
   2  29  20       99.10      132.33     56.92 o 
   3  29  20       55.09       44.16     56.12 o 
   0  30  20        7.14       18.53     56.01 o 
   1  30  20       82.16       93.33     59.51 o 
   2  30  20      118.93      109.50     61.68 o 
   1   1  21     1433.62     1385.08     27.73 o 
   2   1  21     5448.20     5254.72     71.36 o 
   3   1  21     5059.93     4862.47     58.19 o 
   4   1  21     6831.84     6705.92     59.49 o 
   5   1  21     1885.61     1809.46     63.63 o 
   6   1  21     3644.18     3487.26    113.83 o 
   7   1  21       71.60       76.00     31.56 o 
   8   1  21      312.57      299.28     73.50 o 
   0   2  21     5078.07     4844.46     63.63 o 
   1   2  21        5.49        0.97     15.16 o 
   2   2  21    10202.36     9952.02     87.99 o 
   3   2  21     1193.92     1178.86     31.08 o 
   4   2  21      347.04      300.81     24.41 o 
   5   2  21       94.41       65.11     18.77 o 
   6   2  21     1477.15     1416.12     51.38 o 
   7   2  21      168.96      147.01     43.92 o 
   8   2  21      261.56      326.28     77.54 o 
   1   3  21      337.14      370.93     40.16 o 
   2   3  21    14912.87    14991.70    133.83 o 
   3   3  21      889.73      842.27     25.30 o 
   4   3  21     2163.96     2059.91     59.15 o 
   5   3  21       45.92       46.29     12.96 o 
   6   3  21      723.42      727.91     50.92 o 
   7   3  21        1.77      -33.27     33.27 o 
   8   3  21      554.16      633.12    102.56 o 
   0   4  21     3038.17     3086.09     62.73 o 
   1   4  21      515.76      783.42     21.27 o 
   2   4  21       59.42       58.38     16.97 o 
   3   4  21    10535.69    10125.57     85.13 o 
   4   4  21      223.88      270.17     28.95 o 
   5   4  21    10141.99     9817.42    195.86 o 
   6   4  21      456.42      486.96     47.87 o 
   7   4  21     1353.86     1576.01     79.27 o 
   8   4  21      112.65       97.44     44.54 o 
   1   5  21     4991.07     4460.55     43.16 o 
   2   5  21      471.40      486.67     20.75 o 
   3   5  21      586.74      577.63     29.55 o 
   4   5  21       37.14       48.93     24.11 o 
   5   5  21        1.79      -31.64     31.64 o 
   6   5  21      229.56      194.16     37.86 o 
   7   5  21      491.99      455.05     71.78 o 
   8   5  21      127.82       68.35     50.83 o 
   0   6  21     2088.82     1974.79     72.42 o 
   1   6  21     1141.79     1277.63     35.23 o 
   2   6  21     1735.56     1647.44     44.71 o 
   3   6  21       82.42       85.78     28.06 o 
   4   6  21      432.84      361.57     28.25 o 
   5   6  21       62.97       63.49     31.09 o 
   6   6  21      508.73      592.05     41.30 o 
   7   6  21       50.18       75.45     35.48 o 
   8   6  21       55.38       85.19     52.27 o 
   1   7  21     7063.07     7171.87     65.70 o 
   2   7  21       12.54       18.35     13.50 o 
   3   7  21      158.10      143.60     16.50 o 
   4   7  21     2023.64     2011.32     83.01 o 
   5   7  21      603.47      693.87     49.84 o 
   6   7  21      816.63      943.89     68.33 o 
   7   7  21      277.97      337.00     52.45 o 
   8   7  21      139.88      119.52     65.22 o 
   0   8  21       42.56       44.37     32.77 o 
   1   8  21      718.40      663.63     30.16 o 
   2   8  21     1025.23      969.31     43.55 o 
   3   8  21     7871.03     7842.77     99.67 o 
   4   8  21     2138.73     2017.71     45.77 o 
   5   8  21     3701.42     3700.94    112.84 o 
   6   8  21       54.64      101.23     43.15 o 
   7   8  21      924.00      972.57    116.36 o 
   8   8  21       35.32       -1.42     66.50 o 
   1   9  21       45.12       59.33     21.71 o 
   2   9  21     2981.29     2842.68     58.74 o 
   3   9  21     3141.97     3043.08    127.08 o 
   4   9  21     3603.25     3502.03    124.96 o 
   5   9  21       29.40       49.75     23.67 o 
   6   9  21     2519.68     2746.28     68.83 o 
   7   9  21        0.26       -1.22     38.94 o 
   0  10  21    18674.88    18635.11    286.44 o 
   1  10  21        3.12       37.70     31.77 o 
   2  10  21     4243.38     4339.00     73.38 o 
   3  10  21      538.34      562.66     37.07 o 
   4  10  21      510.77      520.82     44.36 o 
   5  10  21      146.92      123.95     28.82 o 
   6  10  21        1.95      -25.39     30.21 o 
   7  10  21       34.74       17.54     51.68 o 
   1  11  21      725.27      723.86     29.80 o 
   2  11  21     2510.36     2433.93     55.09 o 
   3  11  21      563.98      640.88     44.34 o 
   4  11  21     4864.00     4939.26     88.60 o 
   5  11  21      568.11      501.92     52.29 o 
   6  11  21     1702.61     1827.06     85.52 o 
   7  11  21      125.05      134.58     58.59 o 
   0  12  21       21.24       58.25     26.65 o 
   1  12  21     5831.92     5646.27     61.13 o 
   2  12  21      111.21      117.41     33.27 o 
   3  12  21    11258.09    11283.50    148.64 o 
   4  12  21        4.83      -29.35     32.61 o 
   5  12  21     5858.60     6048.74    147.58 o 
   6  12  21       87.17       98.99     43.40 o 
   7  12  21     1695.61     1804.14     73.68 o 
   1  13  21     3936.81     4155.31     52.82 o 
   2  13  21     1824.17     1792.00     57.60 o 
   3  13  21       62.57       72.11     40.01 o 
   4  13  21       13.44       53.56     36.89 o 
   5  13  21       15.53       -2.04     34.69 o 
   6  13  21       28.66        8.39     62.53 o 
   7  13  21      582.15      511.37     82.44 o 
   0  14  21      110.60       91.69     26.05 o 
   1  14  21      189.49      196.05     24.91 o 
   2  14  21     5873.94     6131.09    110.45 o 
   3  14  21      661.74      823.41     61.77 o 
   4  14  21      127.95      167.33     44.51 o 
   5  14  21      107.86       37.58     45.18 o 
   6  14  21      266.00      257.29     48.99 o 
   7  14  21        8.95       47.05     56.74 o 
   1  15  21      121.82      126.07     25.69 o 
   2  15  21     2951.02     2697.87     85.68 o 
   3  15  21     1107.85     1045.41     62.58 o 
   4  15  21      703.07      578.01     54.84 o 
   5  15  21       28.50       14.54     37.37 o 
   6  15  21        8.20       11.64     44.46 o 
   7  15  21      342.09      329.16     66.82 o 
   0  16  21      375.52      279.45     39.20 o 
   1  16  21      322.70      361.45     31.93 o 
   2  16  21       23.09       28.39     20.96 o 
   3  16  21     4955.99     5161.69     99.74 o 
   4  16  21       36.36       43.31     39.63 o 
   5  16  21     2964.98     3036.52     87.93 o 
   6  16  21      130.92      135.52     59.80 o 
   7  16  21      878.14     1000.88    135.58 o 
   1  17  21       88.88      125.31     31.60 o 
   2  17  21        8.21       -7.89     14.53 o 
   3  17  21        2.08       16.97     42.74 o 
   4  17  21     3078.34     3392.69     96.04 o 
   5  17  21      102.91       73.00     42.45 o 
   6  17  21     1142.88     1226.50     92.21 o 
   0  18  21     4833.72     4818.07     87.96 o 
   1  18  21      372.71      420.45     34.06 o 
   2  18  21     4656.10     4434.44    104.78 o 
   3  18  21       94.95      143.64     46.83 o 
   4  18  21       10.98       18.68     48.15 o 
   5  18  21      679.82      693.34     69.17 o 
   6  18  21      444.61      358.40     92.93 o 
   1  19  21     1552.80     1503.70     49.40 o 
   2  19  21      193.18      178.78     24.11 o 
   3  19  21        7.45      -12.53     39.89 o 
   4  19  21     2720.76     2902.41     99.78 o 
   5  19  21       18.24       54.25     49.75 o 
   6  19  21     1646.91     1725.46    201.51 o 
   0  20  21       95.96      102.80     32.66 o 
   1  20  21      234.57      269.08     32.74 o 
   2  20  21       41.24       33.75     24.44 o 
   3  20  21       76.17       47.52     56.14 o 
   4  20  21       22.64       18.11     48.66 o 
   5  20  21       30.41      -28.74     59.46 o 
   6  20  21       21.41        2.14     65.38 o 
   1  21  21     1180.90     1174.96     43.55 o 
   2  21  21      625.98      658.03     36.23 o 
   3  21  21      506.90      617.55     58.82 o 
   4  21  21      449.89      405.79     65.98 o 
   5  21  21      126.88      145.55     73.52 o 
   6  21  21      195.12      288.99     84.53 o 
   0  22  21     3387.12     3156.85    187.54 o 
   1  22  21       71.62       34.40     33.38 o 
   2  22  21      894.09      813.36     48.11 o 
   3  22  21        4.63      -51.56     51.56 o 
   4  22  21      257.36      292.54     90.22 o 
   5  22  21        0.47       75.72     64.52 o 
   1  23  21      183.71      136.95     34.52 o 
   2  23  21       77.44       55.29     26.89 o 
   3  23  21        3.03        1.96     49.27 o 
   4  23  21      256.59      192.43     69.06 o 
   5  23  21       22.59       -0.24     45.45 o 
   0  24  21      122.90      100.15     39.90 o 
   1  24  21      537.43      650.36     36.88 o 
   2  24  21      173.03      149.11     33.24 o 
   3  24  21     1857.47     2030.05     93.67 o 
   4  24  21       95.66      103.21     45.06 o 
   5  24  21      963.77      868.65     89.81 o 
   1  25  21     1175.23     1222.77     55.00 o 
   2  25  21       48.62       89.00     41.34 o 
   3  25  21      571.33      511.60     71.74 o 
   4  25  21      199.21      186.00     66.35 o 
   0  26  21      130.33      219.77     67.15 o 
   1  26  21       21.34       45.09     31.91 o 
   2  26  21      177.03      173.27     55.98 o 
   3  26  21       25.79       59.39     48.78 o 
   4  26  21        0.62      -41.67     58.99 o 
   1  27  21      373.88      282.91     46.79 o 
   2  27  21      874.06     1054.02     63.65 o 
   3  27  21      140.48      142.84     54.86 o 
   0  28  21      676.77      618.95    136.48 o 
   1  28  21       18.52       23.16     49.03 o 
   2  28  21      233.76      196.02     53.42 o 
   3  28  21      129.96      117.06     68.46 o 
   1  29  21        0.32        5.82     41.23 o 
   2  29  21       19.58       -1.27     44.15 o 
   0  30  21      471.88      405.58    102.37 o 
   1  30  21        0.66       91.14     64.30 o 
   0   0  22     4666.18     4279.41     71.84 o 
   1   0  22       19.89       37.47     26.12 o 
   2   0  22     7726.68     7672.02    119.32 o 
   3   0  22    12675.75    12291.56    181.69 o 
   4   0  22     6670.42     6878.56    108.11 o 
   5   0  22    15704.38    15584.52    223.69 o 
   6   0  22        5.28        0.21     29.62 o 
   7   0  22     1046.26     1218.84    151.34 o 
   8   0  22      388.55      245.73    123.40 o 
   1   1  22     3908.83     4033.11     64.00 o 
   2   1  22      458.44      395.08     26.24 o 
   3   1  22     2320.76     2210.78     74.64 o 
   4   1  22      752.56      728.01     43.45 o 
   5   1  22      849.36      766.84     28.38 o 
   6   1  22      170.06      183.65     26.05 o 
   7   1  22      121.06       91.35     33.31 o 
   8   1  22       42.40       85.04     77.26 o 
   0   2  22     1093.32     1043.53     37.35 o 
   1   2  22       15.00       35.20     18.71 o 
   2   2  22       18.53        1.91     18.47 o 
   3   2  22      173.47      176.77     31.89 o 
   4   2  22      729.03      730.71     46.04 o 
   5   2  22      937.74      857.42     27.50 o 
   6   2  22       26.93       22.78     19.01 o 
   7   2  22      216.64      226.89     34.45 o 
   8   2  22       22.35       59.19     73.84 o 
   1   3  22     2477.40     2551.07     36.72 o 
   2   3  22     2607.48     2510.02     59.91 o 
   3   3  22     3848.31     3926.92     70.23 o 
   4   3  22     7134.42     7361.23    114.07 o 
   5   3  22      554.79      515.24     47.37 o 
   6   3  22     1758.14     1509.33     83.70 o 
   7   3  22      339.02      326.08     46.40 o 
   8   3  22      231.05      161.09     87.56 o 
   0   4  22       65.46     1016.16     40.80 o 
   1   4  22     2741.03     2926.06     40.90 o 
   2   4  22      776.04      652.08     27.97 o 
   3   4  22     6037.08     5562.34     64.62 o 
   4   4  22       13.30       30.07     27.54 o 
   5   4  22     2984.85     2978.45     91.65 o 
   6   4  22      281.65      258.33     35.20 o 
   7   4  22       65.13       75.76     46.07 o 
   8   4  22       59.49       -5.51     68.09 o 
   1   5  22     6653.18     6077.35     60.27 o 
   2   5  22     6690.95     6696.01     73.35 o 
   3   5  22     2495.94     2488.04     52.16 o 
   4   5  22     2212.06     2219.93     48.49 o 
   5   5  22      212.28      180.50     30.54 o 
   6   5  22     1349.76     1424.29     56.24 o 
   7   5  22      321.44      295.59     45.10 o 
   8   5  22      319.39      217.38     69.35 o 
   0   6  22     4654.85     4525.25    144.47 o 
   1   6  22      574.31      564.46     19.56 o 
   2   6  22     4920.81     4763.72     64.66 o 
   3   6  22      212.05      217.10     33.59 o 
   4   6  22        2.65       37.87     24.01 o 
   5   6  22      563.04      538.14     37.75 o 
   6   6  22      152.67      125.69     41.74 o 
   7   6  22      101.44       33.24     35.73 o 
   8   6  22        6.99       27.37     56.57 o 
   1   7  22     3051.62     3065.83     37.13 o 
   2   7  22      562.91      560.74     20.17 o 
   3   7  22     2320.50     2254.16     62.12 o 
   4   7  22     7069.24     7310.42     98.15 o 
   5   7  22      615.53      562.15     39.38 o 
   6   7  22      539.39      544.00     53.81 o 
   7   7  22        0.64        8.95     43.51 o 
   0   8  22    13613.89    13635.85    211.47 o 
   1   8  22      421.61      510.60     29.93 o 
   2   8  22    10664.34    10223.96    115.22 o 
   3   8  22     3880.65     3612.70     84.99 o 
   4   8  22       26.98       21.78     31.01 o 
   5   8  22     7279.60     7061.31    117.26 o 
   6   8  22       76.79      105.59     42.51 o 
   7   8  22     1582.27     1570.58    104.64 o 
   1   9  22     2111.05     2417.35     86.52 o 
   2   9  22     1699.77     1721.93     58.36 o 
   3   9  22      973.33      962.27     41.62 o 
   4   9  22       14.68      -30.97     30.97 o 
   5   9  22      553.00      493.80     35.27 o 
   6   9  22      276.97      332.56     50.09 o 
   7   9  22       51.47       32.13     49.77 o 
   0  10  22     1822.86     1933.06    130.25 o 
   1  10  22       80.63       46.10     22.67 o 
   2  10  22       10.22      -31.21     31.21 o 
   3  10  22        0.50       25.46     27.13 o 
   4  10  22       13.96       31.64     28.91 o 
   5  10  22      210.79      156.52     28.57 o 
   6  10  22      124.10      107.42     50.07 o 
   7  10  22       16.81      101.40     76.40 o 
   1  11  22     1862.88     2343.14    160.78 o 
   2  11  22     3778.56     3872.94     68.83 o 
   3  11  22       80.23      118.16     36.28 o 
   4  11  22     3635.99     3572.66     71.70 o 
   5  11  22       27.69       22.14     39.44 o 
   6  11  22     1853.61     2104.38     83.88 o 
   7  11  22      258.35      404.89    113.71 o 
   0  12  22       36.88       58.28     40.64 o 
   1  12  22     1222.07     1124.60     42.78 o 
   2  12  22     1224.69     1108.19     51.49 o 
   3  12  22     2834.64     2844.97     75.04 o 
   4  12  22      686.14      704.18     64.11 o 
   5  12  22     2141.43     2162.50     84.06 o 
   6  12  22       53.45       26.60     56.91 o 
   7  12  22     1403.72     1614.88     94.92 o 
   1  13  22     4774.00     4722.00     70.91 o 
   2  13  22      220.93      239.61     36.76 o 
   3  13  22     1697.58     1720.21     73.61 o 
   4  13  22      597.25      557.00     58.05 o 
   5  13  22      252.01      266.46     44.09 o 
   6  13  22      619.46      663.85     73.69 o 
   7  13  22      103.66       86.53     48.97 o 
   0  14  22      761.82      680.58     36.36 o 
   1  14  22      177.15      153.07     30.83 o 
   2  14  22     2617.93     2720.31     80.14 o 
   3  14  22      935.42      977.23     55.76 o 
   4  14  22     1040.44     1011.42     73.95 o 
   5  14  22     1006.00     1025.53     68.71 o 
   6  14  22       16.12       25.37     46.07 o 
   7  14  22       88.06       84.47     63.70 o 
   1  15  22     1815.73     1724.56     43.09 o 
   2  15  22     2868.46     3052.39     75.35 o 
   3  15  22     2924.47     2837.62     89.25 o 
   4  15  22     4321.66     4377.63     91.84 o 
   5  15  22      284.19      255.28     60.54 o 
   6  15  22     1850.54     1908.68    108.52 o 
   7  15  22       32.01      -11.02     52.43 o 
   0  16  22     3645.50     3543.22     62.36 o 
   1  16  22        2.06        2.29     21.39 o 
   2  16  22     1259.77     1213.90     48.80 o 
   3  16  22      679.87      652.03     45.16 o 
   4  16  22        2.64       12.97     36.22 o 
   5  16  22     1504.67     1598.78     76.95 o 
   6  16  22       13.85       -6.72     47.96 o 
   1  17  22      146.04      147.12     29.44 o 
   2  17  22     1497.13     1520.39     67.84 o 
   3  17  22       41.70        1.23     34.13 o 
   4  17  22     2025.74     2096.79     95.87 o 
   5  17  22        0.05      -55.81     55.81 o 
   6  17  22      403.64      338.96     60.75 o 
   0  18  22     2700.68     2644.81     60.30 o 
   1  18  22       67.10       46.83     26.49 o 
   2  18  22        0.76       18.26     17.15 o 
   3  18  22       71.13      120.86     38.16 o 
   4  18  22       50.77       14.83     36.80 o 
   5  18  22      257.21      281.19     72.55 o 
   6  18  22        0.10        1.87     62.94 o 
   1  19  22      553.16      522.80     40.89 o 
   2  19  22      893.38      925.81     58.63 o 
   3  19  22      551.69      531.29     58.37 o 
   4  19  22      385.41      380.52     57.09 o 
   5  19  22       77.66      126.50     48.90 o 
   6  19  22        0.10       19.61     66.62 o 
   0  20  22      936.76     1037.88     46.06 o 
   1  20  22      497.75      477.33     41.67 o 
   2  20  22      143.07      165.77     23.75 o 
   3  20  22     3854.12     4051.82    117.65 o 
   4  20  22     1611.04     1575.75     77.80 o 
   5  20  22     3406.46     3897.93    125.05 o 
   6  20  22       49.07       33.55     63.36 o 
   1  21  22     1958.48     1943.54     53.06 o 
   2  21  22      135.13      104.08     24.54 o 
   3  21  22      671.17      748.63     80.65 o 
   4  21  22       24.95      -57.92     57.92 o 
   5  21  22       59.90       28.85     62.19 o 
   0  22  22      149.90      142.54     31.53 o 
   1  22  22      447.94      384.59     38.39 o 
   2  22  22      377.55      373.95     31.34 o 
   3  22  22      169.12      123.04     51.81 o 
   4  22  22       93.20       58.66     63.39 o 
   5  22  22       21.55       15.94     52.86 o 
   1  23  22     2301.34     2298.12     96.44 o 
   2  23  22      302.53      269.46     35.91 o 
   3  23  22      931.13      802.68     65.01 o 
   4  23  22     1514.38     1567.69     99.01 o 
   5  23  22        0.72      -76.75     86.07 o 
   0  24  22      145.48      174.01     36.92 o 
   1  24  22       39.23       41.39     33.50 o 
   2  24  22       10.49      -49.63     49.63 o 
   3  24  22       13.26       17.76     51.39 o 
   4  24  22       69.51      -14.81     54.28 o 
   5  24  22      121.56      521.40    245.57 o 
   1  25  22       55.26       79.75     34.63 o 
   2  25  22      129.94      144.35     48.00 o 
   3  25  22       92.31       92.11     56.96 o 
   4  25  22      507.19      448.89     73.56 o 
   0  26  22       53.84       99.32     78.35 o 
   1  26  22        2.23        8.05     36.08 o 
   2  26  22      130.89      164.53     49.20 o 
   3  26  22      163.79       73.57     53.13 o 
   4  26  22      156.84      172.55     51.20 o 
   1  27  22      187.10      181.30     47.97 o 
   2  27  22       39.82       28.25     40.79 o 
   3  27  22      216.31      234.52     68.29 o 
   0  28  22      957.86     1146.74    114.57 o 
   1  28  22       76.64       44.12     48.07 o 
   2  28  22      915.76      921.61     79.95 o 
   3  28  22     1080.90     1093.27     92.06 o 
   1  29  22      386.22      559.40     90.82 o 
   2  29  22       10.28      -30.41     65.47 o 
   0  30  22      144.12      109.24     63.74 o 
   1  30  22       28.07       12.43     48.03 o 
   1   1  23    19945.19    19513.43    173.32 o 
   2   1  23     6079.96     6504.81     83.51 o 
   3   1  23     6579.22     6540.13     89.20 o 
   4   1  23      370.70      336.79     28.74 o 
   5   1  23       47.35       66.33     18.43 o 
   6   1  23        1.58       -1.80     19.09 o 
   7   1  23      580.37      607.13     70.98 o 
   8   1  23       25.92       49.60     62.94 o 
   0   2  23       41.11       91.67     22.27 o 
   1   2  23     1235.73     1324.70     34.28 o 
   2   2  23       51.93      106.34     23.03 o 
   3   2  23     6371.91     6154.66     71.35 o 
   4   2  23        4.80        0.64     23.53 o 
   5   2  23     1119.14      993.92     35.82 o 
   6   2  23      936.78      832.24     53.70 o 
   7   2  23      132.89       55.60     38.64 o 
   8   2  23       31.17       31.54     64.08 o 
   1   3  23     4917.64     5007.84     84.71 o 
   2   3  23     2507.23     2512.68     54.91 o 
   3   3  23     2718.49     2596.88     54.52 o 
   4   3  23       14.67      -15.68     15.68 o 
   5   3  23       39.90       19.94     34.75 o 
   6   3  23       30.11       40.42     35.45 o 
   7   3  23       54.21       43.49     39.80 o 
   8   3  23       77.91      169.39    124.49 o 
   0   4  23    44036.29    44570.69    626.47 o 
   1   4  23      759.52      886.24     28.29 o 
   2   4  23    35363.15    35209.62    291.61 o 
   3   4  23       39.77       55.80     21.68 o 
   4   4  23     2787.25     2774.88     55.43 o 
   5   4  23        8.64      -22.48     29.67 o 
   6   4  23       42.05       62.97     36.95 o 
   7   4  23       31.47       75.03     44.79 o 
   8   4  23      752.41     1209.23    202.83 o 
   1   5  23     2747.07     2715.57     39.94 o 
   2   5  23     5794.66     5554.72     53.71 o 
   3   5  23      196.49      191.30     34.14 o 
   4   5  23      347.79      244.92     34.64 o 
   5   5  23      112.43       99.83     31.39 o 
   6   5  23      207.57      236.63     34.47 o 
   7   5  23       35.08       61.48     38.22 o 
   0   6  23      525.70      563.57     36.15 o 
   1   6  23      388.21      479.50     20.00 o 
   2   6  23     1559.81     1499.22     33.53 o 
   3   6  23      401.79      468.29     33.96 o 
   4   6  23      607.13      640.27     39.87 o 
   5   6  23        1.92       23.91     24.00 o 
   6   6  23      122.28      138.78     43.61 o 
   7   6  23        0.24       59.70     40.01 o 
   1   7  23     6569.83     6835.88    106.07 o 
   2   7  23       91.97      109.95     11.31 o 
   3   7  23     3179.33     3012.84     86.57 o 
   4   7  23      399.29      367.43     33.07 o 
   5   7  23       23.79       38.95     36.22 o 
   6   7  23      557.95      472.99     70.64 o 
   7   7  23      202.71      188.85     58.33 o 
   0   8  23     7337.19     7554.36    240.70 o 
   1   8  23       87.19       71.60     22.72 o 
   2   8  23     2922.52     2789.78     74.85 o 
   3   8  23     1148.28     1237.16     53.22 o 
   4   8  23       18.13       12.00     16.62 o 
   5   8  23       35.05       14.89     30.62 o 
   6   8  23       56.77       39.39     33.68 o 
   7   8  23       10.51      148.08     77.67 o 
   1   9  23    19388.36    19538.73    198.53 o 
   2   9  23      470.65      440.47     35.77 o 
   3   9  23     2198.05     2220.80     62.38 o 
   4   9  23      432.47      427.75     38.97 o 
   5   9  23      191.60      131.22     33.94 o 
   6   9  23        1.03      -60.02     60.02 o 
   7   9  23      198.49      225.37     69.06 o 
   0  10  23     1444.67     1213.58     92.05 o 
   1  10  23      825.88      884.31     58.98 o 
   2  10  23      113.83      132.37     32.08 o 
   3  10  23     2364.54     2659.10     67.91 o 
   4  10  23        4.43      -26.88     35.80 o 
   5  10  23      868.28      780.69     72.32 o 
   6  10  23       37.92      -43.15     43.15 o 
   7  10  23      102.61       98.13     75.50 o 
   1  11  23    27851.66    27917.30    280.80 o 
   2  11  23      910.39      897.36     52.08 o 
   3  11  23     2357.70     2404.20     86.91 o 
   4  11  23      531.08      536.43     56.84 o 
   5  11  23      469.08      411.29     65.90 o 
   6  11  23       76.61       92.52     60.61 o 
   7  11  23      152.97      243.33     62.47 o 
   0  12  23     1622.60     2021.88    103.88 o 
   1  12  23      764.56      731.65     35.56 o 
   2  12  23     3353.50     3184.49     69.77 o 
   3  12  23      145.54      204.88     36.96 o 
   4  12  23      997.58      991.64     59.78 o 
   5  12  23       14.35       30.94     36.73 o 
   6  12  23        0.24       55.10     45.02 o 
   7  12  23        5.21      107.24     68.89 o 
   1  13  23      287.83      333.96     27.09 o 
   2  13  23      674.69      852.37     68.52 o 
   3  13  23       29.84       60.91     33.21 o 
   4  13  23      423.38      494.44     61.28 o 
   5  13  23        2.48       10.14     35.90 o 
   6  13  23      412.97      394.08     63.06 o 
   7  13  23       71.94      127.23     59.60 o 
   0  14  23      396.25      562.43     58.07 o 
   1  14  23      183.74      173.20     24.61 o 
   2  14  23       47.54       70.16     35.65 o 
   3  14  23       24.43       -0.52     36.99 o 
   4  14  23      504.43      582.96     56.08 o 
   5  14  23      288.07      311.29     55.14 o 
   6  14  23       34.64       76.67     47.12 o 
   7  14  23        5.34      -48.34     64.08 o 
   1  15  23       98.73       74.01     24.54 o 
   2  15  23        3.50      -24.51     37.22 o 
   3  15  23       44.06       52.12     37.92 o 
   4  15  23      336.00      401.86     60.09 o 
   5  15  23        0.16      -21.71     41.35 o 
   6  15  23      177.98      156.80     70.92 o 
   0  16  23     6385.17     6553.63    202.00 o 
   1  16  23       15.88       42.36     22.44 o 
   2  16  23    11715.15    11752.86    218.68 o 
   3  16  23       57.47       41.67     34.32 o 
   4  16  23     1315.77     1432.22     93.99 o 
   5  16  23      380.73      383.88     55.94 o 
   6  16  23       14.67       83.36     76.97 o 
   1  17  23     1544.80     1564.42     41.71 o 
   2  17  23      836.24      713.42     39.60 o 
   3  17  23     2403.15     2461.24     75.77 o 
   4  17  23       11.31      -50.56     50.56 o 
   5  17  23       40.04        1.75     59.51 o 
   6  17  23       36.37       93.20     57.74 o 
   0  18  23     1172.09      997.27     40.68 o 
   1  18  23      854.50      880.80     39.16 o 
   2  18  23      230.19      208.79     19.96 o 
   3  18  23      581.10      422.40     54.24 o 
   4  18  23      354.64      316.61     52.25 o 
   5  18  23      300.12      194.19     63.67 o 
   6  18  23      179.45      115.76     58.55 o 
   1  19  23    11511.74    11653.62    181.70 o 
   2  19  23      637.02      542.71     36.17 o 
   3  19  23     2624.69     2930.24     98.93 o 
   4  19  23      349.68      355.62     56.42 o 
   5  19  23       76.83       47.59     45.79 o 
   6  19  23       21.92      -35.26     79.98 o 
   0  20  23     2247.58     1966.77     83.03 o 
   1  20  23      119.72       93.41     23.36 o 
   2  20  23      769.30      686.54     34.05 o 
   3  20  23       48.81       34.86     57.77 o 
   4  20  23      331.23      256.92     50.25 o 
   5  20  23        3.46        8.66     76.61 o 
   1  21  23     4255.32     3952.19    122.53 o 
   2  21  23      126.88      129.76     31.79 o 
   3  21  23      300.57      396.25     53.96 o 
   4  21  23      557.16      534.63     69.82 o 
   5  21  23        0.00       67.16     64.43 o 
   0  22  23      496.47      464.83     37.04 o 
   1  22  23      308.63      213.55     34.88 o 
   2  22  23      751.48      747.50     70.94 o 
   3  22  23      595.78      739.31     53.71 o 
   4  22  23      142.76      182.71     71.68 o 
   5  22  23      222.71      315.00     54.94 o 
   1  23  23      545.30      462.89     36.24 o 
   2  23  23      244.03      237.86     47.69 o 
   3  23  23        9.23       43.89     57.48 o 
   4  23  23       12.13       64.45     55.17 o 
   5  23  23       20.78       68.10     61.29 o 
   0  24  23    10613.66    10978.53    205.98 o 
   1  24  23        2.16       51.00     33.13 o 
   2  24  23     4761.19     4873.84    112.70 o 
   3  24  23        2.30       38.29     54.54 o 
   4  24  23      627.04      613.13     64.36 o 
   1  25  23      434.64      414.91     42.52 o 
   2  25  23        1.87      -21.96     42.42 o 
   3  25  23       11.94       75.00     57.04 o 
   4  25  23      150.89      229.32     61.24 o 
   0  26  23      352.73      255.81     57.28 o 
   1  26  23      243.48      207.25     39.09 o 
   2  26  23      249.99      175.34     52.50 o 
   3  26  23        0.84      -34.29     52.06 o 
   1  27  23     2095.56     2128.64     80.05 o 
   2  27  23      147.11      134.00     49.70 o 
   3  27  23      815.80      703.36     78.85 o 
   0  28  23       40.32       11.38     67.64 o 
   1  28  23        4.26       -9.96     49.05 o 
   2  28  23       86.85       43.97     70.36 o 
   1  29  23      476.01      477.68     64.10 o 
   0   0  24    32914.46    33066.97    524.03 o 
   1   0  24      117.66      161.77     30.06 o 
   2   0  24    23228.80    23213.77    361.46 o 
   3   0  24     3809.62     3887.82     98.28 o 
   4   0  24      975.64      881.07     55.38 o 
   5   0  24     7276.65     7286.32    231.50 o 
   6   0  24        8.17       10.77     28.37 o 
   7   0  24      495.97      279.56     83.34 o 
   1   1  24      318.28      358.89     21.69 o 
   2   1  24      472.16      406.28     32.14 o 
   3   1  24     2451.85     2438.36     56.11 o 
   4   1  24       41.26       37.97     25.42 o 
   5   1  24      317.66      218.77     23.13 o 
   6   1  24      600.99      533.60     59.29 o 
   7   1  24        7.90       -0.76     55.12 o 
   0   2  24     4119.39     4215.46     86.63 o 
   1   2  24      123.31      128.87     22.81 o 
   2   2  24      415.94      360.18     28.87 o 
   3   2  24      251.61      216.73     22.65 o 
   4   2  24     2407.15     2187.96     42.54 o 
   5   2  24      411.37      435.64     28.95 o 
   6   2  24      576.59      382.03     78.45 o 
   7   2  24      204.85       59.68     53.07 o 
   1   3  24    22457.03    22244.60    196.68 o 
   2   3  24     1025.64      857.07     33.60 o 
   3   3  24     2136.05     2009.96     43.94 o 
   4   3  24      456.26      426.59     21.36 o 
   5   3  24       71.69       26.85     28.77 o 
   6   3  24       30.10       69.78     32.02 o 
   7   3  24      186.42      194.82     45.64 o 
   0   4  24      810.95      995.21     69.17 o 
   1   4  24      330.48      332.21     21.32 o 
   2   4  24        5.93        9.83     26.92 o 
   3   4  24      296.53      242.29     15.99 o 
   4   4  24      815.67      894.47     34.79 o 
   5   4  24     1702.94     1668.22     58.41 o 
   6   4  24      279.08      222.23     41.69 o 
   7   4  24      131.31      102.26     46.77 o 
   1   5  24    10918.98    10938.25     96.51 o 
   2   5  24     2676.21     2618.23     35.05 o 
   3   5  24     1094.64     1127.75     51.00 o 
   4   5  24     1728.22     1647.80     63.48 o 
   5   5  24       69.75       97.98     30.50 o 
   6   5  24      930.79      958.12     65.48 o 
   7   5  24       11.85      -24.36     40.74 o 
   0   6  24      826.36      788.96     68.61 o 
   1   6  24      387.11      352.89     24.67 o 
   2   6  24        5.04       23.55     13.51 o 
   3   6  24      112.09       90.36     20.48 o 
   4   6  24      409.22      402.03     29.86 o 
   5   6  24       99.28       86.75     27.92 o 
   6   6  24      519.95      557.00     42.76 o 
   7   6  24       96.34      111.09     50.27 o 
   1   7  24     3007.63     3121.28     38.19 o 
   2   7  24     3336.05     3432.80     34.21 o 
   3   7  24       22.80       21.45     10.60 o 
   4   7  24     1303.03     1350.33     59.89 o 
   5   7  24      110.18       96.60     37.70 o 
   6   7  24     3473.53     3564.18     98.61 o 
   7   7  24       28.87       -1.13     47.86 o 
   0   8  24    18727.28    18775.01    409.55 o 
   1   8  24      317.88      336.05     40.72 o 
   2   8  24     8514.72     8317.07     73.88 o 
   3   8  24       62.63       85.83     38.98 o 
   4   8  24     3003.42     3006.26     88.22 o 
   5   8  24     1678.87     1515.85     62.05 o 
   6   8  24        0.91       34.97     55.98 o 
   7   8  24     2504.29     2727.19    128.08 o 
   1   9  24     1434.97     1475.80     42.82 o 
   2   9  24        0.17      -13.74     20.29 o 
   3   9  24      592.50      588.44     45.16 o 
   4   9  24       20.20        5.65     35.58 o 
   5   9  24       81.48      101.11     34.42 o 
   6   9  24       53.17      149.67     48.23 o 
   7   9  24        5.59       -3.50     74.99 o 
   0  10  24      299.25      269.66     53.72 o 
   1  10  24       46.77       40.50     22.54 o 
   2  10  24     1070.88     1046.42     48.84 o 
   3  10  24        1.78      -15.82     34.83 o 
   4  10  24      104.04      138.91     46.15 o 
   5  10  24      131.56       99.18     43.84 o 
   6  10  24        2.46      -37.50     37.50 o 
   7  10  24      228.82      299.71     70.26 o 
   1  11  24     4588.56     4753.71    106.61 o 
   2  11  24      782.98      968.64     49.66 o 
   3  11  24        7.05       13.49     31.63 o 
   4  11  24      911.74      960.94     65.30 o 
   5  11  24        2.31       23.88     39.95 o 
   6  11  24      208.20      181.91     48.39 o 
   7  11  24      178.19      206.49     87.00 o 
   0  12  24     7614.95     8113.69    155.08 o 
   1  12  24      153.24      174.41     27.99 o 
   2  12  24     4945.89     5068.57     91.55 o 
   3  12  24     1583.79     1549.96     66.41 o 
   4  12  24     1587.83     1654.22     66.52 o 
   5  12  24      946.32     1093.36     59.01 o 
   6  12  24       48.83        6.04     44.04 o 
   7  12  24      646.61      661.92     76.19 o 
   1  13  24      249.29      181.93     32.06 o 
   2  13  24      988.99     1038.52     69.88 o 
   3  13  24      295.04      310.12     38.92 o 
   4  13  24     1214.93     1256.25     87.64 o 
   5  13  24      359.27      365.51     56.27 o 
   6  13  24     1013.98     1113.26     65.19 o 
   7  13  24       88.92      161.83     68.69 o 
   0  14  24      377.98      430.34     55.38 o 
   1  14  24      104.49       87.68     23.43 o 
   2  14  24      662.44      664.53     54.79 o 
   3  14  24        9.55       25.63     31.63 o 
   4  14  24      128.78      190.56     45.17 o 
   5  14  24      235.90      221.96     60.14 o 
   6  14  24      359.72      421.53     63.58 o 
   1  15  24      404.90      442.13     30.00 o 
   2  15  24     2210.94     2200.60     63.14 o 
   3  15  24     1159.70     1195.09     63.88 o 
   4  15  24     1999.04     2109.04     80.60 o 
   5  15  24      347.49      406.92     66.87 o 
   6  15  24      836.27      948.04    109.77 o 
   0  16  24     1699.98     1695.95    185.91 o 
   1  16  24      736.28      687.80     31.73 o 
   2  16  24     1000.02      950.53     64.20 o 
   3  16  24      486.68      460.12     53.56 o 
   4  16  24     1061.11     1148.71     66.20 o 
   5  16  24     1250.22     1245.94     95.16 o 
   6  16  24        2.83      -46.26     64.21 o 
   1  17  24     3262.13     3207.56     55.45 o 
   2  17  24       21.68       -8.38     35.96 o 
   3  17  24      711.00      663.53     57.96 o 
   4  17  24        3.45      -24.84     46.21 o 
   5  17  24       39.63       44.04     51.64 o 
   6  17  24       83.94      139.39     64.81 o 
   0  18  24        6.35       42.77     23.90 o 
   1  18  24       42.44       41.66     26.23 o 
   2  18  24       69.91       88.08     16.53 o 
   3  18  24       55.41       59.25     50.30 o 
   4  18  24       51.20      111.24     50.50 o 
   5  18  24      149.98      165.33     60.06 o 
   6  18  24       59.78       30.21     59.03 o 
   1  19  24       13.06       46.42     28.26 o 
   2  19  24       78.14       77.36     30.77 o 
   3  19  24       57.91      -46.07     52.41 o 
   4  19  24      147.51      113.32     52.81 o 
   5  19  24      484.13      476.50     68.70 o 
   6  19  24        1.30      -43.68     54.39 o 
   0  20  24    10822.96    10191.41    455.89 o 
   1  20  24      731.82      755.33     40.26 o 
   2  20  24     9236.32     8387.93    330.81 o 
   3  20  24     1978.53     2098.00     79.01 o 
   4  20  24      324.16      412.68     61.18 o 
   5  20  24      701.30      801.66    145.07 o 
   1  21  24       22.87        6.40     29.43 o 
   2  21  24       15.16      -12.36     18.96 o 
   3  21  24      201.52      223.53     57.99 o 
   4  21  24      194.75      196.11     65.74 o 
   5  21  24      134.45       28.27     57.21 o 
   0  22  24       98.76       80.04     41.83 o 
   1  22  24      101.67      112.98     33.87 o 
   2  22  24       21.64        8.49     34.31 o 
   3  22  24       98.18      163.67     60.77 o 
   4  22  24      262.46      273.37     53.57 o 
   5  22  24       34.11       73.50     50.32 o 
   1  23  24     6477.17     6264.45    120.08 o 
   2  23  24      214.97      147.10     48.44 o 
   3  23  24     1241.97     1219.36     88.50 o 
   4  23  24      391.16      361.60     76.02 o 
   0  24  24        0.98      -23.61     80.05 o 
   1  24  24        9.83       33.37     34.69 o 
   2  24  24      282.00      295.76     54.64 o 
   3  24  24        3.70       -2.79     45.38 o 
   4  24  24       24.59       71.30     86.97 o 
   1  25  24      606.50      767.10     52.50 o 
   2  25  24      171.54      277.04     50.50 o 
   3  25  24       37.55       39.04     50.96 o 
   4  25  24      340.77      347.65     96.10 o 
   0  26  24      378.77      318.22     77.70 o 
   1  26  24        8.39      -45.41     45.41 o 
   2  26  24       49.75      -34.31     47.21 o 
   3  26  24        4.72      -26.10     58.10 o 
   1  27  24      613.96      691.97     71.23 o 
   2  27  24        4.54       36.27     49.92 o 
   3  27  24      189.14      214.22     71.45 o 
   0  28  24     2395.02     2624.16    180.18 o 
   1  28  24      254.49      299.53     65.09 o 
   2  28  24     1047.36     1199.82     94.02 o 
   1  29  24       79.59      -45.29     56.73 o 
   1   1  25      359.44      319.90     26.94 o 
   2   1  25    11224.53    11042.40    119.40 o 
   3   1  25      177.62      230.63     28.28 o 
   4   1  25    11626.79    11296.68    140.34 o 
   5   1  25       41.83       13.42     23.85 o 
   6   1  25      733.21      707.75     42.87 o 
   7   1  25       80.75       84.60     61.46 o 
   0   2  25      187.04      317.97     36.52 o 
   1   2  25      375.76      355.55     21.81 o 
   2   2  25      105.19      149.46     27.13 o 
   3   2  25     2851.17     2755.27     43.25 o 
   4   2  25      435.35      381.89     31.79 o 
   5   2  25       67.55       83.46     19.65 o 
   6   2  25      276.92      252.52     41.18 o 
   7   2  25       34.55       61.29     46.98 o 
   1   3  25      164.83       72.26     39.87 o 
   2   3  25     3217.02     3073.37     46.38 o 
   3   3  25      341.92      327.57     22.88 o 
   4   3  25     1261.62     1155.02     40.54 o 
   5   3  25       74.85       37.90     31.81 o 
   6   3  25     3340.28     3363.50     80.25 o 
   7   3  25        1.67       -8.02     57.49 o 
   0   4  25       46.68       46.97     33.10 o 
   1   4  25     3659.72     3392.04     50.29 o 
   2   4  25       99.60       64.53     24.16 o 
   3   4  25    10198.21     9926.64    142.89 o 
   4   4  25      130.31      136.81     31.66 o 
   5   4  25     4751.56     5013.35     79.41 o 
   6   4  25        0.30      -24.75     35.30 o 
   7   4  25     1771.47     1783.46    126.79 o 
   1   5  25      153.25      277.51     51.52 o 
   2   5  25     1782.56     1609.37     28.55 o 
   3   5  25      480.47      530.38     49.41 o 
   4   5  25      312.36      215.15     36.01 o 
   5   5  25        2.57        1.69     28.11 o 
   6   5  25        0.25       -1.84     28.25 o 
   7   5  25      174.63      135.16     56.50 o 
   0   6  25     2326.43     2246.63     64.42 o 
   1   6  25     1036.01     1081.97     29.68 o 
   2   6  25      815.46      774.37     21.95 o 
   3   6  25       15.08       -5.06     19.83 o 
   4   6  25      315.46      260.60     32.21 o 
   5   6  25       79.18       51.14     29.43 o 
   6   6  25       33.09        7.45     36.65 o 
   7   6  25       72.62       65.61     60.65 o 
   1   7  25       27.64       53.56     19.32 o 
   2   7  25       47.75       53.14     15.57 o 
   3   7  25      201.21      180.52     13.52 o 
   4   7  25     1075.73     1125.10     32.47 o 
   5   7  25        5.13        2.16     29.41 o 
   6   7  25     2248.46     2286.94     88.90 o 
   7   7  25       91.48       91.66     49.80 o 
   0   8  25     3055.24     3184.91    103.62 o 
   1   8  25     1591.32     1698.14     43.91 o 
   2   8  25      490.35      421.01     27.96 o 
   3   8  25     2189.00     2096.18     71.57 o 
   4   8  25       39.76       22.57     37.55 o 
   5   8  25     3394.92     3264.09    109.49 o 
   6   8  25       19.38       -9.50     40.54 o 
   7   8  25     1026.35     1095.78    176.33 o 
   1   9  25      831.52      840.51     38.08 o 
   2   9  25     7988.48     7702.26    104.30 o 
   3   9  25     1048.78      949.28     46.97 o 
   4   9  25     2458.61     2993.50     84.35 o 
   5   9  25       66.41       63.56     44.26 o 
   6   9  25     2722.30     2802.87     91.77 o 
   7   9  25        7.49       30.70     56.96 o 
   0  10  25     1360.94     1330.17    102.66 o 
   1  10  25        0.28       -3.62     21.22 o 
   2  10  25      324.47      265.71     36.38 o 
   3  10  25      566.49      589.73     45.21 o 
   4  10  25        3.40       52.94     37.91 o 
   5  10  25      431.17      423.95     45.46 o 
   6  10  25      371.65      334.24     65.21 o 
   7  10  25       47.47       99.99     47.17 o 
   1  11  25     2311.00     2274.41     53.12 o 
   2  11  25     2579.08     2604.63     61.76 o 
   3  11  25      412.37      410.06     45.94 o 
   4  11  25     2843.13     2839.49     95.66 o 
   5  11  25      731.93      526.44     63.01 o 
   6  11  25     2526.96     2671.81    126.26 o 
   7  11  25       66.28       32.75     59.47 o 
   0  12  25      148.72       64.96     53.40 o 
   1  12  25     4969.03     4994.92     79.14 o 
   2  12  25      180.28      183.59     40.01 o 
   3  12  25     3773.39     3879.25     88.13 o 
   4  12  25       18.47        1.90     33.39 o 
   5  12  25     5424.24     5745.80    126.92 o 
   6  12  25      203.04      123.01     54.03 o 
   7  12  25     1973.12     2444.01    109.99 o 
   1  13  25      398.67      396.31     29.23 o 
   2  13  25      206.64      284.95     39.16 o 
   3  13  25        0.27       23.97     34.50 o 
   4  13  25      929.08      980.33     69.71 o 
   5  13  25       96.33       35.70     53.15 o 
   6  13  25      511.48      318.41     70.96 o 
   0  14  25      345.79      358.60     54.10 o 
   1  14  25     1530.61     1610.34     46.29 o 
   2  14  25     1204.66     1228.69     56.61 o 
   3  14  25      541.98      551.25     46.89 o 
   4  14  25        7.43      -25.03     39.75 o 
   5  14  25      235.90      222.11     53.43 o 
   6  14  25       51.92       79.16     60.66 o 
   1  15  25        8.71       28.55     22.38 o 
   2  15  25      152.23      101.47     36.79 o 
   3  15  25      287.13      311.42     43.83 o 
   4  15  25       42.14       48.61     57.19 o 
   5  15  25        0.85       58.45     55.12 o 
   6  15  25      613.87      545.04     82.00 o 
   0  16  25     6703.19     6999.84    126.26 o 
   1  16  25       63.79       67.41     27.51 o 
   2  16  25      564.34      551.06     53.94 o 
   3  16  25     3019.42     3456.05     86.16 o 
   4  16  25        3.44        8.57     54.14 o 
   5  16  25     4142.42     4231.28    117.87 o 
   6  16  25       74.56       65.10     75.28 o 
   1  17  25        2.33      -13.97     24.53 o 
   2  17  25     1027.76      974.92     79.58 o 
   3  17  25      211.64      249.46     58.09 o 
   4  17  25     2484.35     2585.51     93.32 o 
   5  17  25      110.73      118.22     75.95 o 
   6  17  25     1046.63     1091.83     77.09 o 
   0  18  25     1803.86     1622.97     86.02 o 
   1  18  25     1093.88     1124.11     42.66 o 
   2  18  25       67.21       -1.60     40.39 o 
   3  18  25      312.10      360.70     60.16 o 
   4  18  25       63.47      122.71     54.04 o 
   5  18  25      122.09      135.90     62.92 o 
   6  18  25        2.02      -51.67     70.63 o 
   1  19  25       32.27        1.88     23.61 o 
   2  19  25     3345.55     2956.25    187.13 o 
   3  19  25      180.71      179.10     48.10 o 
   4  19  25     3451.14     3686.78    118.19 o 
   5  19  25        2.13        4.42     58.37 o 
   0  20  25        4.87      -38.96    109.10 o 
   1  20  25      124.97       64.12     29.35 o 
   2  20  25       39.43      -28.35     39.46 o 
   3  20  25      332.25      419.27     58.14 o 
   4  20  25       59.71      -28.28     57.52 o 
   5  20  25       24.58       -0.89     88.87 o 
   1  21  25      105.72       89.79     27.43 o 
   2  21  25     1153.76     1190.03     60.60 o 
   3  21  25        4.66       62.74     48.82 o 
   4  21  25     1233.82     1170.01     67.20 o 
   5  21  25       37.76       60.00     71.85 o 
   0  22  25       72.95       96.24     54.53 o 
   1  22  25      111.36       93.38     32.59 o 
   2  22  25      135.04      115.40     46.52 o 
   3  22  25       90.32      110.61     59.36 o 
   4  22  25       12.70       69.12     55.24 o 
   5  22  25      152.74       77.79     71.05 o 
   1  23  25      141.24      107.62     33.09 o 
   2  23  25      434.57      402.31     78.37 o 
   3  23  25        2.19      -16.02     47.17 o 
   4  23  25      201.87      224.51     72.54 o 
   0  24  25      108.20       90.67     53.23 o 
   1  24  25      291.21      274.55     42.96 o 
   2  24  25       41.58      132.84     58.36 o 
   3  24  25     1568.87     1677.44     79.94 o 
   4  24  25       32.93       14.43     73.02 o 
   1  25  25       56.44       87.86     36.83 o 
   2  25  25        2.51       80.34     46.38 o 
   3  25  25       28.91       -4.37     47.14 o 
   0  26  25      558.61      500.99    179.98 o 
   1  26  25       15.17       -1.08     48.17 o 
   2  26  25       21.82       24.06     44.60 o 
   3  26  25       12.26       41.01     60.37 o 
   1  27  25        0.18      -66.93     66.93 o 
   2  27  25     1203.83     1389.30    100.79 o 
   0  28  25      211.90      165.78     70.28 o 
   1  28  25       10.76      -18.63     64.15 o 
   0   0  26     8647.76     9464.02    210.58 o 
   1   0  26     7839.63     7931.21    109.96 o 
   2   0  26    12956.58    13192.23    188.01 o 
   3   0  26     6644.18     6605.76    144.21 o 
   4   0  26     2162.93     1999.42     73.05 o 
   5   0  26     8051.68     7940.21    411.96 o 
   6   0  26      377.54      253.62    130.24 o 
   7   0  26     1188.54     1064.27    111.81 o 
   1   1  26        4.29      128.37     42.27 o 
   2   1  26      409.09      411.10     28.46 o 
   3   1  26      539.34      483.43     32.59 o 
   4   1  26      307.38      408.06     39.38 o 
   5   1  26       98.36       77.09     26.50 o 
   6   1  26       96.08      109.69     33.92 o 
   7   1  26       21.64       52.61     61.61 o 
   0   2  26     3661.19     3773.21     63.27 o 
   1   2  26      601.93      689.29     38.84 o 
   2   2  26      582.18      601.18     24.09 o 
   3   2  26      532.77      586.84     27.18 o 
   4   2  26      262.22      250.03     23.95 o 
   5   2  26     1832.20     1499.11    110.39 o 
   6   2  26       64.94       16.47     30.58 o 
   7   2  26      300.29      349.88     97.42 o 
   1   3  26    22225.58    22713.37    204.07 o 
   2   3  26     2703.40     2738.36     47.04 o 
   3   3  26      940.19      982.94     44.47 o 
   4   3  26      412.19      342.67     18.31 o 
   5   3  26       51.22       21.49     35.11 o 
   6   3  26     1482.93     1595.16     63.03 o 
   7   3  26      265.12      393.89     67.16 o 
   0   4  26      525.21     1976.38     58.10 o 
   1   4  26      242.43      260.31     22.92 o 
   2   4  26      761.75      832.67     34.21 o 
   3   4  26      839.51      744.64     32.71 o 
   4   4  26      226.72      178.00     37.49 o 
   5   4  26     2452.42     2385.23    103.80 o 
   6   4  26        1.37       -1.30     35.97 o 
   7   4  26       84.73      155.57    117.00 o 
   1   5  26     3474.54     3479.14     47.29 o 
   2   5  26     3090.90     3052.49     55.56 o 
   3   5  26       24.24       73.75     27.23 o 
   4   5  26      892.34      930.27     43.61 o 
   5   5  26      906.86      811.31     43.23 o 
   6   5  26      594.48      568.99     42.46 o 
   7   5  26      177.81      220.71     63.66 o 
   0   6  26        2.42       66.05     29.30 o 
   1   6  26     1915.13     1755.63     30.83 o 
   2   6  26      696.18      724.92     31.92 o 
   3   6  26       54.83       70.86     20.80 o 
   4   6  26      341.92      289.47     40.66 o 
   5   6  26      181.39      170.50     41.35 o 
   6   6  26        0.19       21.36     53.23 o 
   7   6  26      218.82      145.70     60.19 o 
   1   7  26     1033.12      981.26     30.25 o 
   2   7  26     4058.53     3964.99     45.53 o 
   3   7  26      191.47      185.67     27.08 o 
   4   7  26     1559.10     1613.86     38.92 o 
   5   7  26       29.36       18.95     25.08 o 
   6   7  26     1187.18     1218.23     76.01 o 
   7   7  26        3.82       37.00     56.99 o 
   0   8  26     6280.68     7284.87    325.23 o 
   1   8  26       39.30        3.35     18.66 o 
   2   8  26     2692.56     2602.69     37.98 o 
   3   8  26     5150.33     4997.79     88.69 o 
   4   8  26     1402.15     1411.87     63.69 o 
   5   8  26     2615.66     2620.44     87.82 o 
   6   8  26        0.66       42.63     56.01 o 
   7   8  26     1458.15     1420.06     99.87 o 
   1   9  26      260.21      378.61     58.06 o 
   2   9  26      407.84      339.15     22.41 o 
   3   9  26      670.82      708.34     40.65 o 
   4   9  26      479.49      526.20     49.14 o 
   5   9  26       41.78       56.46     41.22 o 
   6   9  26       15.71       51.90     56.53 o 
   7   9  26       26.87      -30.24     49.67 o 
   0  10  26       12.77       39.29    102.60 o 
   1  10  26      293.71      250.38     34.29 o 
   2  10  26      559.66      487.73     17.58 o 
   3  10  26        6.13      -16.55     41.82 o 
   4  10  26       15.21      -35.93     35.93 o 
   5  10  26      108.11      123.58     44.89 o 
   6  10  26      222.63      288.59     58.05 o 
   7  10  26      195.36      189.19     51.29 o 
   1  11  26      387.61      439.55     91.55 o 
   2  11  26     1061.40     1094.70     52.45 o 
   3  11  26      537.46      483.14     43.88 o 
   4  11  26     4039.80     3975.97     87.58 o 
   5  11  26      114.88      103.68     49.80 o 
   6  11  26      323.33      355.52     89.91 o 
   7  11  26        6.55      -60.79     74.88 o 
   0  12  26     3379.31     3473.09     99.82 o 
   1  12  26       55.73       14.05     24.01 o 
   2  12  26     2305.06     2311.57     55.95 o 
   3  12  26     1993.84     1958.25     75.85 o 
   4  12  26      899.38      859.10     67.16 o 
   5  12  26     3642.59     3849.40    116.08 o 
   6  12  26       83.00       31.38     43.12 o 
   1  13  26      551.88      643.20     45.74 o 
   2  13  26        8.70        9.17     40.23 o 
   3  13  26     1040.49     1020.07     52.29 o 
   4  13  26     1417.10     1537.78     71.27 o 
   5  13  26       90.56       20.44     47.56 o 
   6  13  26     1058.35     1133.86     87.50 o 
   0  14  26      727.77      716.52     61.89 o 
   1  14  26       79.79       60.46     27.94 o 
   2  14  26      150.72      164.08     38.39 o 
   3  14  26      154.88      135.77     41.31 o 
   4  14  26      120.71       35.88     43.88 o 
   5  14  26      129.58       82.18     49.23 o 
   6  14  26       13.83      -39.99     55.90 o 
   1  15  26     2262.11     2410.89     54.49 o 
   2  15  26      712.96      659.43     54.54 o 
   3  15  26     1153.16     1122.23     65.19 o 
   4  15  26     3534.15     3490.74     96.65 o 
   5  15  26       26.41      126.32     61.04 o 
   6  15  26     1977.73     2227.13    127.20 o 
   0  16  26      220.61      235.60     67.61 o 
   1  16  26      329.77      335.82     29.87 o 
   2  16  26      617.57      670.99     42.18 o 
   3  16  26       81.08       55.81     44.22 o 
   4  16  26      351.69      287.12     51.71 o 
   5  16  26     1054.67     1119.21     72.36 o 
   6  16  26        7.76      201.82    111.13 o 
   1  17  26      839.34      911.30     34.62 o 
   2  17  26       56.44       61.91     38.15 o 
   3  17  26     1557.08     1572.47     82.53 o 
   4  17  26      502.73      493.45     73.54 o 
   5  17  26        4.15       23.94     59.33 o 
   6  17  26      399.83      315.37     69.03 o 
   0  18  26      449.08      477.26     50.37 o 
   1  18  26      113.54      139.20     30.76 o 
   2  18  26      223.73      167.56     36.90 o 
   3  18  26      452.01      505.90     60.17 o 
   4  18  26       56.11       61.75     44.42 o 
   5  18  26       24.05       37.28     49.61 o 
   1  19  26        7.18       49.82     27.46 o 
   2  19  26       82.44       41.73     41.11 o 
   3  19  26       48.45       16.62     42.07 o 
   4  19  26       38.44      101.83     50.67 o 
   5  19  26      268.14      261.12     58.95 o 
   0  20  26     6921.66     7073.09    175.98 o 
   1  20  26     1306.87     1219.96     86.26 o 
   2  20  26     1458.92     1425.13     60.61 o 
   3  20  26     1338.22     1543.81     83.02 o 
   4  20  26      117.53       31.53     60.56 o 
   5  20  26     2175.19     2340.39    131.27 o 
   1  21  26      363.32      318.50     38.19 o 
   2  21  26        3.97       -4.66     45.18 o 
   3  21  26       31.35       51.14     49.70 o 
   4  21  26        4.85      -65.02     65.02 o 
   5  21  26        0.07       42.49     58.58 o 
   0  22  26       59.02      100.48     66.54 o 
   1  22  26       40.70       26.97     48.30 o 
   2  22  26        4.71       64.28     47.97 o 
   3  22  26      146.16      172.42     70.48 o 
   4  22  26        8.19       49.72     48.33 o 
   1  23  26     2956.21     2704.44     80.59 o 
   2  23  26      231.71      271.37     59.72 o 
   3  23  26      814.58      780.21     97.66 o 
   4  23  26      512.94      575.92     78.61 o 
   0  24  26       47.46      100.56     55.12 o 
   1  24  26       45.84       90.99     54.45 o 
   2  24  26       42.16       85.42     49.98 o 
   3  24  26       10.43       24.87     70.52 o 
   4  24  26        3.87      -64.95     64.95 o 
   1  25  26      186.77      225.46     53.36 o 
   2  25  26       13.78       18.53     38.93 o 
   3  25  26      119.88       85.42     58.88 o 
   0  26  26       10.41       15.52     70.35 o 
   1  26  26       40.42       52.96     67.93 o 
   2  26  26      147.51       75.16     81.40 o 
   1  27  26       38.28      180.74     77.28 o 
   2  27  26      206.29      267.38     72.90 o 
   0  28  26     1604.73     1587.05     83.86 o 
   1  28  26        7.98       61.03     60.87 o 
   1   1  27    26449.63    27183.11    224.49 o 
   2   1  27       19.87       39.43     27.52 o 
   3   1  27      476.68      449.38     33.89 o 
   4   1  27      379.12      347.36     33.63 o 
   5   1  27        0.51       17.31     23.62 o 
   6   1  27       25.64      124.11     76.04 o 
   7   1  27      145.54      206.93     63.76 o 
   0   2  27     1032.08     1187.78     45.64 o 
   1   2  27     2367.14     2391.19     41.31 o 
   2   2  27       15.80       31.36     20.61 o 
   3   2  27       30.52        6.41     18.70 o 
   4   2  27       60.13       59.13     21.12 o 
   5   2  27       67.56       65.09     15.29 o 
   6   2  27      142.40      140.69     43.38 o 
   7   2  27       28.77       42.23     63.91 o 
   1   3  27     2213.94     2185.46     48.84 o 
   2   3  27        1.23       -8.86     20.64 o 
   3   3  27     3547.36     3534.75     53.94 o 
   4   3  27      718.91      585.58     28.87 o 
   5   3  27      190.02      160.24     38.45 o 
   6   3  27       33.82       58.80     33.89 o 
   7   3  27       76.28       65.69     88.64 o 
   0   4  27    53577.41    54661.44    734.25 o 
   1   4  27       82.08       65.52     23.24 o 
   2   4  27    10394.65    10340.00    104.71 o 
   3   4  27        2.85        9.55     19.48 o 
   4   4  27     1817.15     1859.35     55.77 o 
   5   4  27        7.94       11.51     25.33 o 
   6   4  27      178.49      241.80     43.96 o 
   7   4  27       12.47        2.39     80.05 o 
   1   5  27     4119.90     4210.21     56.35 o 
   2   5  27       16.84       -2.64     15.40 o 
   3   5  27      211.29      223.48     33.14 o 
   4   5  27      186.91      183.18     36.56 o 
   5   5  27       18.68        6.26     32.19 o 
   6   5  27      287.24      256.64     36.32 o 
   7   5  27        0.96      141.00     88.81 o 
   0   6  27     3752.98     3876.12     76.59 o 
   1   6  27       59.88       45.44     17.43 o 
   2   6  27      101.04      133.43     19.30 o 
   3   6  27      150.82      194.98     22.47 o 
   4   6  27      139.84      127.11     32.56 o 
   5   6  27        1.38       34.96     35.34 o 
   6   6  27       61.98       57.42     50.74 o 
   7   6  27      515.71      314.09     87.15 o 
   1   7  27     5286.78     5464.35     64.95 o 
   2   7  27       35.09       40.25     15.11 o 
   3   7  27     1477.06     1212.95     96.38 o 
   4   7  27      295.03      268.44     34.85 o 
   5   7  27       71.44      113.59     33.08 o 
   6   7  27       47.40      140.95     47.41 o 
   7   7  27       91.26       17.63     69.69 o 
   0   8  27     1176.60     1747.77    238.85 o 
   1   8  27      749.61      731.97     39.30 o 
   2   8  27     1790.01     1730.59     38.01 o 
   3   8  27       47.92       42.57     32.84 o 
   4   8  27      902.16      914.42     48.63 o 
   5   8  27       48.59       35.43     53.96 o 
   6   8  27      107.51      147.77     49.33 o 
   7   8  27        1.79      -20.00     45.28 o 
   1   9  27     9772.10     9710.43    128.67 o 
   2   9  27     2102.17     1838.98     52.06 o 
   3   9  27     5742.59     5668.14     92.85 o 
   4   9  27       62.23       62.86     34.12 o 
   5   9  27        1.16      -11.66     41.43 o 
   6   9  27        0.38       16.18     47.98 o 
   7   9  27      113.21       53.61     82.43 o 
   0  10  27      397.83      389.11     48.88 o 
   1  10  27      345.18      436.83     39.23 o 
   2  10  27     1578.57     1458.50     46.67 o 
   3  10  27      270.07      297.61     38.14 o 
   4  10  27        7.60       30.86     38.91 o 
   5  10  27      176.02      124.11     43.88 o 
   6  10  27      203.39      264.58     60.10 o 
   1  11  27    16732.88    16717.40    192.25 o 
   2  11  27      111.21       65.94     33.98 o 
   3  11  27     4798.36     4980.30     98.50 o 
   4  11  27      179.94      180.28     43.16 o 
   5  11  27      167.07      148.27     48.17 o 
   6  11  27       54.46       28.58     53.18 o 
   0  12  27      904.50      817.71     42.23 o 
   1  12  27      643.53      619.39     35.09 o 
   2  12  27     3828.38     3840.03     75.29 o 
   3  12  27      297.11      254.79     42.56 o 
   4  12  27      605.93      518.66     50.49 o 
   5  12  27        4.57        4.68     44.58 o 
   6  12  27       61.68        5.91     40.60 o 
   1  13  27       11.71        4.33     21.71 o 
   2  13  27       45.41       56.25     32.16 o 
   3  13  27     1152.46     1249.65     67.81 o 
   4  13  27       93.79      106.28     38.80 o 
   5  13  27       49.41      263.78     86.52 o 
   6  13  27      424.20      460.84     67.18 o 
   0  14  27      103.70      121.22     37.28 o 
   1  14  27      944.94      921.67     43.27 o 
   2  14  27      336.92      325.03     45.64 o 
   3  14  27      109.37      124.71     43.16 o 
   4  14  27       69.92       42.06     40.96 o 
   5  14  27        3.21       46.68     45.71 o 
   6  14  27       79.70      147.39     59.38 o 
   1  15  27        4.68       -7.63     21.35 o 
   2  15  27      509.95      384.69     39.30 o 
   3  15  27      165.32      151.75     47.40 o 
   4  15  27      217.46      188.27     51.20 o 
   5  15  27        1.15        4.40     46.58 o 
   6  15  27      202.90      217.81     58.29 o 
   0  16  27     9743.56     9841.45    331.61 o 
   1  16  27      371.29      340.42     35.20 o 
   2  16  27     3901.00     3914.69     98.52 o 
   3  16  27       38.38       26.98     42.06 o 
   4  16  27     1747.10     1828.92     87.68 o 
   5  16  27      171.34      231.88     58.04 o 
   6  16  27       97.94      151.03     54.54 o 
   1  17  27     1448.19     1391.88     41.51 o 
   2  17  27      499.36      613.11     53.50 o 
   3  17  27      135.45      134.15     44.07 o 
   4  17  27        3.45       23.03     44.23 o 
   5  17  27      279.33      214.70     66.71 o 
   0  18  27       12.23       94.45     68.58 o 
   1  18  27       26.61       -6.71     27.65 o 
   2  18  27       11.40       29.77     38.49 o 
   3  18  27      332.78      381.69     54.99 o 
   4  18  27        3.57      -42.36     46.45 o 
   5  18  27      481.69      448.82     62.34 o 
   1  19  27    10155.69     9952.49    233.44 o 
   2  19  27       10.28      -45.27     45.27 o 
   3  19  27     1199.95     1342.44     63.62 o 
   4  19  27       24.50       45.39     59.86 o 
   5  19  27      103.14      138.41     54.92 o 
   0  20  27     1198.40     1150.88     68.11 o 
   1  20  27      198.16      165.29     30.40 o 
   2  20  27      246.45      201.06     47.82 o 
   3  20  27        4.92      -45.93     45.93 o 
   4  20  27      118.58      123.83    100.09 o 
   5  20  27       40.65       40.94     64.60 o 
   1  21  27     3162.82     3103.67    106.78 o 
   2  21  27       21.22       -6.55     56.27 o 
   3  21  27      207.25      275.52     57.80 o 
   4  21  27      214.80      242.14     59.70 o 
   0  22  27     1040.32     1085.03     85.08 o 
   1  22  27       86.75       67.27     34.49 o 
   2  22  27      546.20      458.63     61.72 o 
   3  22  27        0.62      -15.96     74.53 o 
   4  22  27      222.33      269.71     71.87 o 
   1  23  27      281.59      264.67     53.97 o 
   2  23  27      154.23      177.80     63.61 o 
   3  23  27      109.10      129.69     60.06 o 
   4  23  27       20.58       81.80     61.77 o 
   0  24  27     5579.02     5668.10    188.42 o 
   1  24  27        4.98        4.56     45.34 o 
   2  24  27     3258.60     3257.41    200.54 o 
   3  24  27        6.11      -21.47     43.14 o 
   1  25  27      228.64      333.62     67.32 o 
   2  25  27       22.96        8.69     57.44 o 
   3  25  27       12.64      -13.99     62.15 o 
   0  26  27      309.31      227.70    101.29 o 
   1  26  27       10.74       -6.31     59.63 o 
   2  26  27       16.00      -23.62     66.02 o 
   1  27  27     1175.55     1145.98     91.36 o 
   0   0  28    18162.55    17770.18    292.80 o 
   1   0  28     2336.39     2518.46    107.66 o 
   2   0  28     5747.71     5906.88    109.57 o 
   3   0  28    10083.52    10456.17    237.30 o 
   4   0  28     1877.28     1686.44    141.60 o 
   5   0  28     1028.84      966.59     73.41 o 
   6   0  28      310.23      310.08    139.29 o 
   7   0  28     1129.67     1162.97    132.76 o 
   1   1  28     1076.21     1277.58     37.56 o 
   2   1  28        8.72       32.00     20.54 o 
   3   1  28     3194.54     3111.49     90.32 o 
   4   1  28      170.15      143.75     25.32 o 
   5   1  28      480.13      400.56     36.45 o 
   6   1  28        0.10      -69.27     69.27 o 
   7   1  28        3.54      -36.80     61.74 o 
   0   2  28     1364.56     1603.76     47.92 o 
   1   2  28     1175.13     1190.17     32.08 o 
   2   2  28      380.68      343.99     23.29 o 
   3   2  28      473.29      451.99     26.49 o 
   4   2  28      112.33       50.61     19.59 o 
   5   2  28       10.15        8.09     38.66 o 
   6   2  28      120.45       89.70     45.95 o 
   7   2  28        0.48       64.83     96.92 o 
   1   3  28     3397.88     3473.03     46.19 o 
   2   3  28     2369.93     2316.83     43.43 o 
   3   3  28      713.29      651.76     31.63 o 
   4   3  28     1295.63     1301.92     64.71 o 
   5   3  28       57.06       53.15     29.34 o 
   6   3  28       81.91      138.03     45.37 o 
   7   3  28       45.18      117.99     79.91 o 
   0   4  28     1114.22     1636.24    114.10 o 
   1   4  28      104.48       77.86     21.72 o 
   2   4  28        3.70      -20.22     20.22 o 
   3   4  28      271.13      278.88     19.05 o 
   4   4  28       37.95       39.66     32.53 o 
   5   4  28     1239.11     1175.52     44.75 o 
   6   4  28        0.27        5.79     32.63 o 
   7   4  28      110.28       35.72    136.22 o 
   1   5  28     2647.46     2718.37     42.94 o 
   2   5  28      392.25      429.63     23.26 o 
   3   5  28     3786.91     3438.23    173.57 o 
   4   5  28     3004.84     2839.83     99.48 o 
   5   5  28        5.87       15.21     35.22 o 
   6   5  28     1505.59     1553.57     67.92 o 
   7   5  28      292.63      346.69    166.34 o 
   0   6  28     4388.63     4318.46     90.64 o 
   1   6  28     1531.94     1575.46     41.21 o 
   2   6  28        4.26       12.34     14.62 o 
   3   6  28      423.82      355.52     27.29 o 
   4   6  28      903.59      715.66     61.94 o 
   5   6  28       95.63       94.52     28.99 o 
   6   6  28       96.79       46.27     57.88 o 
   7   6  28      147.43      281.31    134.52 o 
   1   7  28      274.28      262.33     22.57 o 
   2   7  28      667.50      684.08     33.82 o 
   3   7  28      312.89      198.64     25.29 o 
   4   7  28     1004.27      966.61     62.40 o 
   5   7  28     1019.10     1056.28     85.03 o 
   6   7  28      614.50      534.24     52.97 o 
   7   7  28       94.44       89.97     98.07 o 
   0   8  28    30497.49    33452.97   1633.50 o 
   1   8  28        7.06        9.66     20.49 o 
   2   8  28     4571.40     4566.03     64.07 o 
   3   8  28     1125.80     1264.91     62.17 o 
   4   8  28      408.59      463.55     51.85 o 
   5   8  28     3605.29     3481.55     98.50 o 
   6   8  28      124.98      203.94     69.12 o 
   7   8  28      829.75      684.15    164.77 o 
   1   9  28      567.52      509.26     36.21 o 
   2   9  28      559.20      581.25     29.47 o 
   3   9  28      305.78      261.52     39.36 o 
   4   9  28      729.57      701.10     48.20 o 
   5   9  28      243.37      204.96     47.99 o 
   6   9  28      872.54     1023.17     78.04 o 
   0  10  28       50.47       86.76     39.74 o 
   1  10  28       22.42       34.34     20.33 o 
   2  10  28     2236.74     1988.20     59.83 o 
   3  10  28       15.40       14.84     31.55 o 
   4  10  28      106.06       54.04     45.48 o 
   5  10  28       37.51       15.09     39.92 o 
   6  10  28       91.38       34.11     45.73 o 
   1  11  28       88.03      129.35     68.74 o 
   2  11  28      848.84      776.25     41.94 o 
   3  11  28      215.05      197.09     40.17 o 
   4  11  28     2010.51     2042.89     59.37 o 
   5  11  28       16.82       36.47     40.93 o 
   6  11  28      802.20      929.26     68.23 o 
   0  12  28     2056.61     2170.55     79.29 o 
   1  12  28      183.96      135.46     40.78 o 
   2  12  28     1780.28     1726.90     69.20 o 
   3  12  28     2435.29     2600.45     79.99 o 
   4  12  28      853.27     1031.42     78.55 o 
   5  12  28     2624.53     2940.21    108.44 o 
   6  12  28       20.52       18.51     59.31 o 
   1  13  28      118.39      158.53     27.81 o 
   2  13  28      326.49      257.28     36.32 o 
   3  13  28      195.35      190.85     41.24 o 
   4  13  28      268.02      320.62     46.38 o 
   5  13  28       11.23       -5.04     60.02 o 
   6  13  28      407.26      403.97     67.43 o 
   0  14  28     1654.14     1806.38     81.95 o 
   1  14  28      308.25      273.01     40.67 o 
   2  14  28      819.88      910.38     52.77 o 
   3  14  28      209.73      247.06     49.54 o 
   4  14  28     1256.07     1239.02     79.32 o 
   5  14  28      486.42      514.55     55.94 o 
   6  14  28      297.01      419.71    117.66 o 
   1  15  28     2205.29     2130.55     54.99 o 
   2  15  28     2017.98     2040.15     69.36 o 
   3  15  28       21.63       47.99     45.52 o 
   4  15  28     2102.24     2472.22    107.89 o 
   5  15  28      470.61      384.88     69.38 o 
   6  15  28      591.35      739.75     75.37 o 
   0  16  28      603.24      631.52     77.29 o 
   1  16  28     1033.80      971.29     41.72 o 
   2  16  28      513.84      534.03     79.61 o 
   3  16  28     1590.46     1676.26     74.84 o 
   4  16  28       33.20       48.57     44.76 o 
   5  16  28      807.52      727.23     81.15 o 
   1  17  28      790.48      791.70     44.54 o 
   2  17  28       18.46       -6.76     38.50 o 
   3  17  28        0.28       32.64     45.41 o 
   4  17  28      151.32      157.48     50.66 o 
   5  17  28      175.68      232.48     54.16 o 
   0  18  28      491.05      627.04     70.22 o 
   1  18  28       84.13       61.02     27.43 o 
   2  18  28       32.38       13.93     37.66 o 
   3  18  28      178.87      146.17     48.75 o 
   4  18  28      278.37      190.48     61.89 o 
   5  18  28      132.86       91.84     53.61 o 
   1  19  28      672.74      647.19     39.01 o 
   2  19  28      984.65      875.28     56.68 o 
   3  19  28      138.35       50.11     42.67 o 
   4  19  28      725.57      683.16     63.91 o 
   5  19  28        1.36      -63.75     63.75 o 
   0  20  28     2188.62     2178.75    162.07 o 
   1  20  28      190.50      180.34     31.91 o 
   2  20  28     2809.86     2938.99    113.41 o 
   3  20  28     3219.15     3179.72    117.44 o 
   4  20  28      511.18      361.49     74.50 o 
   1  21  28      401.54      378.50     40.53 o 
   2  21  28      114.02       27.49     57.43 o 
   3  21  28      249.22      213.58     61.40 o 
   4  21  28       35.42       36.72     53.44 o 
   0  22  28      488.19      432.47     81.05 o 
   1  22  28       14.03      -25.36     48.82 o 
   2  22  28      258.02      302.86     67.08 o 
   3  22  28      342.45      318.34     52.24 o 
   4  22  28      340.04      279.47     80.03 o 
   1  23  28     2401.55     2531.72    126.07 o 
   2  23  28      128.40      129.75     49.78 o 
   3  23  28      441.06      363.62     66.93 o 
   0  24  28       38.62       33.66     66.64 o 
   1  24  28       28.29      -58.27     63.57 o 
   2  24  28       32.54      -20.80     57.18 o 
   3  24  28        1.79      -38.60     67.94 o 
   1  25  28      323.06      389.75     71.97 o 
   2  25  28      106.88      169.82     80.47 o 
   0  26  28        8.59      -28.65    191.63 o 
   1  26  28       57.23       46.62     65.27 o 
   2  26  28        3.93       15.72     79.69 o 
   1   1  29     3313.07     3497.86     50.24 o 
   2   1  29     2603.03     2444.60     48.90 o 
   3   1  29      503.51      441.85     30.31 o 
   4   1  29     2261.73     2057.87     71.57 o 
   5   1  29        0.06       49.33     42.37 o 
   6   1  29     1920.65     1913.20    130.12 o 
   7   1  29        0.23        1.35     67.66 o 
   0   2  29    10013.49     9863.52    130.59 o 
   1   2  29       59.77       54.25     22.19 o 
   2   2  29     1556.54     1608.10     37.17 o 
   3   2  29        0.88      -27.14     27.14 o 
   4   2  29       53.30       54.67     19.92 o 
   5   2  29       51.82      103.42     33.54 o 
   6   2  29       82.98       92.99     51.74 o 
   7   2  29       21.44       83.35    103.27 o 
   1   3  29       31.22       84.01     20.38 o 
   2   3  29      475.37      531.63     28.60 o 
   3   3  29      110.27      135.12     27.07 o 
   4   3  29     1882.49     1962.25     80.64 o 
   5   3  29       70.15        8.81     31.93 o 
   6   3  29     1507.32     1673.66     95.82 o 
   7   3  29       19.98       35.48     73.06 o 
   0   4  29       24.93       56.59     24.27 o 
   1   4  29      103.45       80.70     23.52 o 
   2   4  29      997.23     1017.17     41.66 o 
   3   4  29     4415.60     4487.52     76.78 o 
   4   4  29      563.09      528.08     40.62 o 
   5   4  29     4565.69     4954.50     82.58 o 
   6   4  29       16.50       -3.13     49.42 o 
   7   4  29     1226.21     1326.10    217.29 o 
   1   5  29     2282.34     2265.41     47.13 o 
   2   5  29       65.81       44.48     19.83 o 
   3   5  29      134.94      148.51     18.50 o 
   4   5  29        8.53       69.39     32.14 o 
   5   5  29      273.96      149.69     43.93 o 
   6   5  29        2.51       63.82     46.85 o 
   7   5  29       25.56       87.11    104.26 o 
   0   6  29     2641.78     2603.04     64.77 o 
   1   6  29      800.42      962.94     35.85 o 
   2   6  29      317.27      335.10     21.87 o 
   3   6  29      329.93      328.14     29.37 o 
   4   6  29      374.89      381.15     48.21 o 
   5   6  29      208.66      220.69     43.72 o 
   6   6  29        0.12      -17.49     56.03 o 
   1   7  29      812.87      814.27     34.83 o 
   2   7  29     2905.94     2829.80     39.85 o 
   3   7  29      739.21      775.60     56.01 o 
   4   7  29     1461.22     1589.17     66.69 o 
   5   7  29        3.87      -51.56     51.56 o 
   6   7  29      918.71      960.83     67.63 o 
   0   8  29     4786.97     4883.68     86.49 o 
   1   8  29      222.90      216.68     18.76 o 
   2   8  29      116.50      130.60     22.55 o 
   3   8  29     2020.81     2062.99    100.31 o 
   4   8  29        0.16      -33.22     33.22 o 
   5   8  29     1820.55     1726.18     73.32 o 
   6   8  29       85.31       24.69     47.42 o 
   1   9  29      559.67      602.96     31.05 o 
   2   9  29     1700.14     1743.71     62.65 o 
   3   9  29       92.02       44.82     27.76 o 
   4   9  29     2136.15     2294.41     88.14 o 
   5   9  29       28.69       67.83     55.15 o 
   6   9  29      765.61      859.05     87.15 o 
   0  10  29     7414.01     7749.37    174.34 o 
   1  10  29      969.15      966.77     36.97 o 
   2  10  29     1944.01     1794.81     54.07 o 
   3  10  29       95.27       63.88     38.48 o 
   4  10  29      785.75      872.41     61.22 o 
   5  10  29      162.16      104.47     42.65 o 
   6  10  29       13.55      -38.04     49.65 o 
   1  11  29     2897.31     2921.93     69.62 o 
   2  11  29      564.60      573.84     52.24 o 
   3  11  29       27.91      -24.86     34.95 o 
   4  11  29     2966.98     2955.99     85.67 o 
   5  11  29       74.83      114.22     53.94 o 
   6  11  29      964.92      983.27     77.11 o 
   0  12  29        6.89       40.85     45.85 o 
   1  12  29     1285.33     1528.16     69.38 o 
   2  12  29        2.68        4.69     29.52 o 
   3  12  29     4505.32     4427.71    125.57 o 
   4  12  29        0.07      -23.85     42.53 o 
   5  12  29     1672.43     1553.09     80.56 o 
   6  12  29        4.87       -2.95     68.21 o 
   1  13  29     2796.32     2924.82     82.68 o 
   2  13  29     1569.72     1681.25     57.34 o 
   3  13  29      883.56      873.01     63.88 o 
   4  13  29      692.36      574.22     65.87 o 
   5  13  29      118.22      124.68     46.58 o 
   6  13  29       87.18       79.60     64.17 o 
   0  14  29      375.94      355.02     74.20 o 
   1  14  29        4.35       18.18     31.61 o 
   2  14  29      179.90      168.07     35.65 o 
   3  14  29      622.35      573.76     66.26 o 
   4  14  29       21.17       95.28     50.09 o 
   5  14  29      127.38       83.54     48.58 o 
   6  14  29       99.46      181.43     87.54 o 
   1  15  29      279.13      292.65     34.44 o 
   2  15  29       11.78       20.00     47.86 o 
   3  15  29     1540.95     1633.67     72.47 o 
   4  15  29      224.00      182.67     55.38 o 
   5  15  29       79.06       63.01     52.73 o 
   0  16  29       71.90      168.30     56.19 o 
   1  16  29     1770.99     1824.00     57.03 o 
   2  16  29      175.50      216.07     37.71 o 
   3  16  29     2972.32     3137.87     98.40 o 
   4  16  29       58.56       44.42     42.08 o 
   5  16  29      969.18     1045.04     79.66 o 
   1  17  29      498.22      505.26     37.44 o 
   2  17  29     1548.01     1378.17    200.35 o 
   3  17  29       13.74       21.22     39.01 o 
   4  17  29      485.83      470.84     52.24 o 
   5  17  29      178.96      177.42     51.49 o 
   0  18  29     3496.98     3475.84    195.06 o 
   1  18  29        6.94      -18.31     29.75 o 
   2  18  29      895.24      883.07     68.17 o 
   3  18  29       24.89       78.67     45.88 o 
   4  18  29        2.72        3.18     52.01 o 
   5  18  29       24.20       29.32     78.76 o 
   1  19  29        0.24       13.19     35.79 o 
   2  19  29     1858.70     1962.87     94.76 o 
   3  19  29      191.07      156.09     59.57 o 
   4  19  29     1864.44     1939.25    105.63 o 
   0  20  29       46.05       85.55     85.47 o 
   1  20  29      166.97      154.20     43.88 o 
   2  20  29       24.64       27.54     46.27 o 
   3  20  29        1.12      -20.27     45.54 o 
   4  20  29       39.62       67.14     64.20 o 
   1  21  29      180.92      144.96     54.69 o 
   2  21  29      398.29      317.72     56.95 o 
   3  21  29       41.46       25.05     46.95 o 
   4  21  29      533.88      487.27     65.02 o 
   0  22  29      361.05      291.04     75.24 o 
   1  22  29       51.54       80.16     53.47 o 
   2  22  29      214.08      184.27     52.00 o 
   3  22  29       25.88       57.68     51.54 o 
   1  23  29      415.37      316.82     74.33 o 
   2  23  29      212.28      172.71     59.64 o 
   3  23  29       19.14       69.00     54.04 o 
   0  24  29        7.87       -9.86     65.20 o 
   1  24  29      128.49        4.18     74.77 o 
   2  24  29        5.99       22.69     58.81 o 
   3  24  29      842.97      600.83    131.41 o 
   1  25  29      164.34      174.53     68.23 o 
   2  25  29      116.83      153.62     87.78 o 
   0  26  29      491.72      324.13    182.03 o 
   1  26  29       11.17       32.01     53.23 o 
   0   0  30    20605.75    21475.08    348.06 o 
   1   0  30     1616.58     1545.31     44.28 o 
   2   0  30     4088.47     4046.75     89.97 o 
   3   0  30     1164.77     1096.89     59.17 o 
   4   0  30      359.07      343.26     87.26 o 
   5   0  30     5261.86     5646.30    267.07 o 
   6   0  30       42.47       72.20    126.13 o 
   1   1  30      153.74      176.04     20.77 o 
   2   1  30      318.34      373.78     28.62 o 
   3   1  30      994.28      859.57     51.83 o 
   4   1  30      690.94      600.56     33.22 o 
   5   1  30        0.05      -20.09     36.23 o 
   6   1  30      628.14      757.39     88.36 o 
   0   2  30     3025.57     2965.65     65.91 o 
   1   2  30     1501.36     1525.78     35.55 o 
   2   2  30        4.64       11.73     16.98 o 
   3   2  30     2367.01     2227.00     56.50 o 
   4   2  30      418.12      342.02     37.23 o 
   5   2  30      289.86      241.56     60.67 o 
   6   2  30       13.63       -8.14     41.50 o 
   1   3  30     7740.09     7953.61     84.07 o 
   2   3  30      621.52      586.88     30.19 o 
   3   3  30     2911.94     2869.80     51.03 o 
   4   3  30      120.56       96.39     43.26 o 
   5   3  30       21.72       53.64     48.74 o 
   6   3  30      188.69      183.40    109.77 o 
   0   4  30      531.11      627.72     44.76 o 
   1   4  30       13.25       27.00     18.52 o 
   2   4  30      952.77      862.78     34.39 o 
   3   4  30       52.43       43.81     19.57 o 
   4   4  30      610.16      527.24     49.41 o 
   5   4  30      660.99      709.73     42.58 o 
   6   4  30       12.98       92.67    124.16 o 
   1   5  30       42.06       19.83     20.49 o 
   2   5  30       96.72      153.77     23.08 o 
   3   5  30     1218.76     1045.06     49.67 o 
   4   5  30      184.35      187.01     52.70 o 
   5   5  30       60.77       13.15     36.31 o 
   6   5  30      637.61      573.32     81.91 o 
   0   6  30     4610.39     4851.66     77.84 o 
   1   6  30       65.98       62.62     20.28 o 
   2   6  30      199.42      234.45     21.55 o 
   3   6  30       50.34       68.87     27.30 o 
   4   6  30       96.52       67.93     38.50 o 
   5   6  30      228.88      242.14     64.04 o 
   6   6  30       30.69       10.19     49.22 o 
   1   7  30      235.14      190.32     26.12 o 
   2   7  30      278.40      301.86     33.19 o 
   3   7  30      284.82      236.82     54.03 o 
   4   7  30     2688.88     2989.73     71.25 o 
   5   7  30       82.76      116.43     41.79 o 
   6   7  30     1093.31     1133.51     71.22 o 
   0   8  30     1310.12     1479.56     88.38 o 
   1   8  30      151.60      144.18     19.28 o 
   2   8  30     4966.95     4657.82     59.11 o 
   3   8  30     1038.71     1151.34     68.19 o 
   4   8  30      225.54      147.26     47.67 o 
   5   8  30      749.73      805.01     98.70 o 
   6   8  30      171.68      178.44     54.00 o 
   1   9  30     3666.49     3628.43     69.88 o 
   2   9  30      190.91      188.20     22.93 o 
   3   9  30      228.05       95.50     34.77 o 
   4   9  30        2.35       18.80     38.47 o 
   5   9  30       14.96       -1.61     35.71 o 
   6   9  30      133.29      178.68     63.02 o 
   0  10  30      377.29      312.51     63.61 o 
   1  10  30      395.80      481.76     35.86 o 
   2  10  30      233.12      186.34     21.58 o 
   3  10  30      218.37      141.52     36.17 o 
   4  10  30       90.05       53.44     41.13 o 
   5  10  30       81.65      123.65     55.76 o 
   6  10  30       13.16      -14.43     49.11 o 
   1  11  30     2166.19     1986.58     52.21 o 
   2  11  30      959.05      826.12     50.99 o 
   3  11  30     1544.45     1524.29     58.67 o 
   4  11  30        2.07       34.79     47.59 o 
   5  11  30      121.93      101.51     62.13 o 
   6  11  30        0.32      -55.76     56.72 o 
   0  12  30     4840.20     5091.62    145.55 o 
   1  12  30      236.60      243.13     35.05 o 
   2  12  30     3013.25     3027.27     74.40 o 
   3  12  30      802.24      836.48     51.74 o 
   4  12  30        4.03       -5.49     41.17 o 
   5  12  30      639.21      802.20     63.94 o 
   6  12  30      130.71       51.67     54.23 o 
   1  13  30      739.00      747.60     61.88 o 
   2  13  30      799.29      825.28     50.93 o 
   3  13  30        0.77      -42.14     47.10 o 
   4  13  30      963.04     1036.79     64.26 o 
   5  13  30      164.02      189.90     54.27 o 
   6  13  30      489.16      429.25    101.40 o 
   0  14  30     1376.19     1435.93     79.77 o 
   1  14  30      146.41       63.98     40.30 o 
   2  14  30     1016.40     1038.96     60.62 o 
   3  14  30        7.68      -42.38     42.38 o 
   4  14  30      282.19      379.67     65.48 o 
   5  14  30      205.56      198.76     57.72 o 
   1  15  30     1578.94     1473.57     74.81 o 
   2  15  30     1152.08     1106.89     55.97 o 
   3  15  30      211.43      235.79     52.87 o 
   4  15  30      850.59      916.40    102.68 o 
   5  15  30       33.53       20.10     51.71 o 
   0  16  30      394.40      416.96     66.49 o 
   1  16  30      288.78      342.22     40.79 o 
   2  16  30      204.34      212.57     50.27 o 
   3  16  30      317.89      352.83     47.74 o 
   4  16  30       13.20       20.65     45.96 o 
   5  16  30      193.39      211.58     83.81 o 
   1  17  30     3609.98     3544.80    121.07 o 
   2  17  30       14.50       53.63     42.22 o 
   3  17  30      213.73      181.53     48.52 o 
   4  17  30      110.23      134.45     49.93 o 
   5  17  30      242.67      232.12     57.40 o 
   0  18  30     2155.08     2158.89    100.06 o 
   1  18  30       16.58       40.03     31.45 o 
   2  18  30      180.83      179.74     50.83 o 
   3  18  30       12.74       48.94     46.79 o 
   4  18  30      165.72      181.11     65.67 o 
   1  19  30      127.06      111.50     60.62 o 
   2  19  30      920.51      970.70     73.73 o 
   3  19  30       40.25       96.98     50.85 o 
   4  19  30      226.05      209.29     63.74 o 
   0  20  30     3134.28     3194.26    132.67 o 
   1  20  30       44.59       87.53     53.55 o 
   2  20  30      977.85      985.66     88.06 o 
   3  20  30      450.92      435.33     76.94 o 
   4  20  30      163.84      132.95     61.10 o 
   1  21  30       89.98       62.63     56.93 o 
   2  21  30      153.79       96.84     61.38 o 
   3  21  30        1.25      -44.95     58.68 o 
   4  21  30      248.01      245.95     99.67 o 
   0  22  30      469.42      363.18    107.27 o 
   1  22  30       54.52        4.97     50.58 o 
   2  22  30       17.56       23.07     57.13 o 
   3  22  30      664.22      756.05     81.04 o 
   1  23  30     1426.15     1405.78    121.59 o 
   2  23  30        6.75      -53.34     53.34 o 
   3  23  30      701.29      718.71     67.16 o 
   0  24  30        3.06       58.46     95.41 o 
   1  24  30       11.13      -81.16     81.16 o 
   2  24  30        0.92      -64.80     64.80 o 
   1  25  30      240.75      242.42     84.19 o 
   1   1  31     1044.38     1027.36     28.06 o 
   2   1  31     1000.56     1039.80     43.80 o 
   3   1  31     4670.16     4468.72     70.66 o 
   4   1  31      355.70      299.19     47.36 o 
   5   1  31      125.94      139.67     60.69 o 
   6   1  31       74.69       25.43     69.27 o 
   0   2  31      414.16      512.20     33.93 o 
   1   2  31      250.34      235.74     24.31 o 
   2   2  31       16.52      -16.72     21.27 o 
   3   2  31     1098.88     1011.12     42.66 o 
   4   2  31      307.80      233.51     48.14 o 
   5   2  31     2253.26     2391.35    173.12 o 
   6   2  31      181.88      190.37    143.34 o 
   1   3  31     1493.03     1506.03     39.67 o 
   2   3  31     2704.24     2545.53     51.49 o 
   3   3  31      583.13      610.10     30.81 o 
   4   3  31      854.65     1066.67     76.53 o 
   5   3  31        8.11        3.64     47.31 o 
   6   3  31      420.19      373.47    147.76 o 
   0   4  31     4082.60     4308.81     79.68 o 
   1   4  31      186.58      165.07     20.66 o 
   2   4  31     6871.86     6574.34     77.27 o 
   3   4  31       59.04       62.43     16.21 o 
   4   4  31     1061.26     1147.58     75.69 o 
   5   4  31       80.84      -29.61     49.70 o 
   6   4  31      485.53      443.61    108.93 o 
   1   5  31      218.59      217.98     25.73 o 
   2   5  31      355.56      366.28     26.84 o 
   3   5  31      249.42      243.14     16.56 o 
   4   5  31     1332.52     1295.34     51.58 o 
   5   5  31        2.67        8.27     52.49 o 
   6   5  31      770.76      668.36    122.24 o 
   0   6  31        4.47       30.21     23.83 o 
   1   6  31     1042.31     1136.99     37.19 o 
   2   6  31      233.55      192.37     21.91 o 
   3   6  31     1232.22     1142.53     49.44 o 
   4   6  31       45.67       38.92     46.23 o 
   5   6  31      323.41      270.84     48.58 o 
   6   6  31       38.75      125.13    198.78 o 
   1   7  31     2607.66     2578.15     74.18 o 
   2   7  31       43.09       34.33     19.43 o 
   3   7  31       11.46       64.25     55.05 o 
   4   7  31     1491.17     1517.80     68.13 o 
   5   7  31       53.35        1.99     39.55 o 
   6   7  31      532.64      441.14     81.24 o 
   0   8  31      304.37      394.35     35.83 o 
   1   8  31      113.70      112.94     24.91 o 
   2   8  31     1969.14     1900.68     50.33 o 
   3   8  31        6.12        2.73     40.00 o 
   4   8  31       14.62      -17.95     34.07 o 
   5   8  31       38.40       12.64     47.01 o 
   6   8  31       31.52       42.87     51.60 o 
   1   9  31     4761.76     4506.98     76.23 o 
   2   9  31       57.37       41.64     18.52 o 
   3   9  31     1671.61     1628.76     63.86 o 
   4   9  31        1.35       -8.05     46.27 o 
   5   9  31       39.63       34.91     53.03 o 
   6   9  31        2.31       58.75     76.76 o 
   0  10  31      323.85      318.09     54.12 o 
   1  10  31      457.98      514.09     37.92 o 
   2  10  31        1.34       14.21     18.99 o 
   3  10  31     4108.24     4145.64    106.16 o 
   4  10  31       57.15       22.22     40.56 o 
   5  10  31     1951.21     2051.44     98.03 o 
   6  10  31       19.67       62.07     50.56 o 
   1  11  31     6696.20     6547.84    100.56 o 
   2  11  31        9.43       16.80     41.38 o 
   3  11  31     1829.70     1739.04     68.49 o 
   4  11  31       24.49        8.31     46.64 o 
   5  11  31      220.17      161.08     48.26 o 
   6  11  31       14.76       50.01     72.31 o 
   0  12  31     1762.18     1792.91     85.17 o 
   1  12  31       12.76       -6.11     22.73 o 
   2  12  31     1571.62     1589.65     56.65 o 
   3  12  31      245.31      232.62     48.57 o 
   4  12  31       52.17       56.46     39.34 o 
   5  12  31       17.88       -0.55     46.51 o 
   1  13  31     1109.50     1116.33     55.61 o 
   2  13  31      172.17      158.41     51.19 o 
   3  13  31      267.68      203.08     46.46 o 
   4  13  31      649.91      595.40     77.24 o 
   5  13  31      250.93      250.52     64.66 o 
   0  14  31        2.79       80.65     60.43 o 
   1  14  31       15.31        1.09     52.39 o 
   2  14  31      273.37      279.72     50.47 o 
   3  14  31        1.20        0.10     52.90 o 
   4  14  31      241.57      261.58     70.16 o 
   5  14  31       82.10      120.27     62.00 o 
   1  15  31      107.78       87.78     45.55 o 
   2  15  31      138.14      126.13     52.04 o 
   3  15  31       22.63      -14.12     43.16 o 
   4  15  31      391.77      380.38     57.41 o 
   5  15  31       70.06      153.07     52.36 o 
   0  16  31     5731.61     5978.04    151.09 o 
   1  16  31       28.36      147.33     46.38 o 
   2  16  31     3488.32     3880.46    138.19 o 
   3  16  31        5.22       29.33     43.65 o 
   4  16  31       32.49       40.54     51.62 o 
   5  16  31        2.76       -1.88     59.44 o 
   1  17  31       79.02       66.73     33.98 o 
   2  17  31      199.34      220.21     53.78 o 
   3  17  31      146.38      112.21     45.45 o 
   4  17  31      132.38      143.86     53.74 o 
   0  18  31      306.56      383.26     87.70 o 
   1  18  31      699.72      619.60     61.64 o 
   2  18  31       81.57       71.99     50.84 o 
   3  18  31      970.58      991.59     58.75 o 
   4  18  31       63.44       51.06     55.45 o 
   1  19  31     2566.78     2542.24    127.54 o 
   2  19  31       30.84       24.70     44.97 o 
   3  19  31      878.72      972.13     82.11 o 
   4  19  31      114.59       20.48     52.05 o 
   0  20  31      354.69      285.10    117.05 o 
   1  20  31        1.20       -8.65     48.67 o 
   2  20  31       90.11      124.17     49.66 o 
   3  20  31        0.54       29.31     74.05 o 
   4  20  31        1.22       32.44     55.74 o 
   1  21  31      344.24      384.49    119.38 o 
   2  21  31      542.48      734.97     83.56 o 
   3  21  31      118.73       73.68     52.96 o 
   0  22  31      481.29      392.65    110.34 o 
   1  22  31       74.66       72.10    105.20 o 
   2  22  31       89.33       88.33     50.74 o 
   3  22  31      802.71      971.43     72.25 o 
   1  23  31      144.48      181.54    100.16 o 
   2  23  31      226.03      221.22     65.30 o 
   0  24  31     1902.95     1627.02    412.59 o 
   1  24  31        3.40       65.04    137.79 o 
   0   0  32      792.66      936.00     60.47 o 
   1   0  32        4.94       46.21     28.90 o 
   2   0  32     1663.70     1604.61     61.25 o 
   3   0  32     2298.07     2311.92    157.79 o 
   4   0  32     1181.53     1153.56     69.95 o 
   5   0  32     2689.38     3058.09    160.76 o 
   6   0  32      305.56      328.20    108.66 o 
   1   1  32     3498.20     3491.74     48.48 o 
   2   1  32      131.75      129.98     22.55 o 
   3   1  32     2873.90     2653.82     50.70 o 
   4   1  32      519.11      470.31     51.42 o 
   5   1  32      129.56       76.86     88.84 o 
   6   1  32      224.68       54.60     77.93 o 
   0   2  32     1841.00     1935.52     54.04 o 
   1   2  32      773.26      905.29     33.16 o 
   2   2  32     1115.79     1076.29     41.49 o 
   3   2  32      225.49      223.78     29.07 o 
   4   2  32       14.65       17.99     39.58 o 
   5   2  32      480.75      571.90    110.78 o 
   6   2  32      217.63       54.73    169.54 o 
   1   3  32      495.02      504.12     35.86 o 
   2   3  32      232.45      180.54     22.45 o 
   3   3  32        3.26       -5.83     21.19 o 
   4   3  32     1656.79     1737.49    151.50 o 
   5   3  32       21.84       18.25     47.49 o 
   6   3  32      845.05      830.60    171.35 o 
   0   4  32       24.27       54.87     32.01 o 
   1   4  32      500.17      573.66     29.52 o 
   2   4  32       12.31      -21.75     21.75 o 
   3   4  32      104.46       95.90     21.14 o 
   4   4  32      209.25      210.54     33.80 o 
   5   4  32       51.81       88.07     62.30 o 
   6   4  32        5.57       74.47    127.07 o 
   1   5  32      620.75      715.36     29.48 o 
   2   5  32      956.05      867.90     29.39 o 
   3   5  32     1622.97     1644.48     69.78 o 
   4   5  32     2887.38     2769.58    150.84 o 
   5   5  32       14.39       48.01     70.55 o 
   6   5  32      464.86      484.65     93.63 o 
   0   6  32      766.01      884.48     36.22 o 
   1   6  32      582.94      562.80     28.72 o 
   2   6  32     3454.08     3227.17     62.36 o 
   3   6  32      426.32      445.52     27.97 o 
   4   6  32     1379.33     1477.43     78.45 o 
   5   6  32     1323.96     1410.39    119.14 o 
   6   6  32       60.95       64.34    171.34 o 
   1   7  32     1351.53     1410.05     47.84 o 
   2   7  32       71.31       78.46     17.37 o 
   3   7  32      972.35      845.76     68.57 o 
   4   7  32        9.10       22.92     45.42 o 
   5   7  32       24.41       47.09     39.04 o 
   6   7  32      175.28      108.73     70.42 o 
   0   8  32     2422.33     2595.42    114.45 o 
   1   8  32     2046.05     1851.89     61.50 o 
   2   8  32     2190.89     2125.69     96.52 o 
   3   8  32     2940.75     2982.65    103.60 o 
   4   8  32      487.82      569.50     64.03 o 
   5   8  32      922.43      899.01     64.94 o 
   6   8  32       19.80       -3.14     40.55 o 
   1   9  32      836.18      700.81     43.15 o 
   2   9  32     3507.38     3228.69    121.63 o 
   3   9  32     1047.29     1199.24     73.56 o 
   4   9  32     1894.14     1949.21    124.36 o 
   5   9  32      142.88      192.42     55.54 o 
   6   9  32      480.96      434.70     86.02 o 
   0  10  32      652.59      783.94     89.35 o 
   1  10  32        7.00       -4.60     20.84 o 
   2  10  32      598.59      552.51     25.56 o 
   3  10  32      194.59      141.38     43.49 o 
   4  10  32        8.86      -44.62     46.17 o 
   5  10  32       18.77       31.16     43.97 o 
   1  11  32      303.73      251.05     40.65 o 
   2  11  32      855.04      751.42     63.68 o 
   3  11  32      965.75     1016.81     96.53 o 
   4  11  32      419.64      387.02     58.74 o 
   5  11  32       38.43        9.80     56.40 o 
   0  12  32      890.82      962.58     92.09 o 
   1  12  32      381.23      522.68     58.75 o 
   2  12  32      154.50      155.04     51.34 o 
   3  12  32     1312.62     1235.59     67.43 o 
   4  12  32       18.11       21.42     49.42 o 
   5  12  32      950.60      952.88     87.82 o 
   1  13  32      975.97     1036.14     41.96 o 
   2  13  32      465.18      445.70     60.09 o 
   3  13  32       49.96       13.80     39.48 o 
   4  13  32       20.60       61.81     50.12 o 
   5  13  32       28.68       -9.93     48.57 o 
   0  14  32     2264.48     2615.07    102.98 o 
   1  14  32      289.91      286.50     43.22 o 
   2  14  32     3573.12     3656.59    119.30 o 
   3  14  32      180.10      221.26     47.96 o 
   4  14  32      981.60      971.69     82.80 o 
   5  14  32      109.68       94.11     60.57 o 
   1  15  32     1688.44     1725.97     90.79 o 
   2  15  32      413.07      373.98    112.97 o 
   3  15  32       51.27       95.21     50.38 o 
   4  15  32     1989.39     2419.60     97.97 o 
   5  15  32        3.20       62.79     55.11 o 
   0  16  32      173.81      161.75     70.05 o 
   1  16  32      260.04      371.44     46.27 o 
   2  16  32      468.71      493.96     49.35 o 
   3  16  32      824.45      805.33     72.17 o 
   4  16  32        8.21       64.39     52.54 o 
   1  17  32      529.75      569.93    102.13 o 
   2  17  32      756.82      706.91     87.81 o 
   3  17  32      219.74      168.59     46.61 o 
   4  17  32      526.49      429.47     83.77 o 
   0  18  32       42.56      108.77    139.57 o 
   1  18  32       34.36      -66.33     78.05 o 
   2  18  32       47.65        3.52     53.32 o 
   3  18  32      890.40      902.36     81.43 o 
   4  18  32        3.40      -17.94     52.25 o 
   1  19  32      771.59      693.44    112.12 o 
   2  19  32        4.93        9.79     44.40 o 
   3  19  32      252.13      223.82     96.01 o 
   4  19  32      560.89      567.63     82.93 o 
   0  20  32        6.28      -40.21     63.52 o 
   1  20  32       27.87      106.93     73.72 o 
   2  20  32      567.71      479.44    128.21 o 
   3  20  32      666.16      555.02     67.73 o 
   1  21  32      745.31      943.84     78.70 o 
   2  21  32      106.89       79.41     46.85 o 
   3  21  32      303.89      213.15     72.89 o 
   0  22  32      748.22      983.27    152.46 o 
   1  22  32        0.81      -31.48     80.72 o 
   2  22  32      719.45      730.00     86.77 o 
   1  23  32      553.25      390.38    129.74 o 
   0  24  32        2.44      147.76    130.55 o 
   1   1  33      711.18      697.19     28.84 o 
   2   1  33      452.19      521.01     27.44 o 
   3   1  33      570.93      507.52     28.68 o 
   4   1  33      894.30      807.16     65.05 o 
   5   1  33       15.45      -70.56     70.56 o 
   6   1  33      190.72      250.81     83.44 o 
   0   2  33     3973.86     4212.74     82.53 o 
   1   2  33      550.65      617.33     27.96 o 
   2   2  33     5057.87     4776.67     70.23 o 
   3   2  33       20.85        7.71     23.15 o 
   4   2  33     1040.95     1071.58    101.24 o 
   5   2  33      243.15      210.21     80.79 o 
   6   2  33        0.29        0.78    114.11 o 
   1   3  33      468.77      546.73     27.37 o 
   2   3  33     1323.57     1362.50     47.73 o 
   3   3  33      838.70      862.16     36.61 o 
   4   3  33      768.02      790.65     81.83 o 
   5   3  33       43.37       61.99     64.31 o 
   6   3  33       25.08      -38.25    124.59 o 
   0   4  33       73.15      136.54     31.29 o 
   1   4  33      111.96      150.54     24.85 o 
   2   4  33       48.23       85.83     21.86 o 
   3   4  33     2585.66     2487.36     69.90 o 
   4   4  33       16.70        1.27     35.71 o 
   5   4  33     1519.11     1846.06    186.54 o 
   6   4  33      152.95       -0.33    112.85 o 
   1   5  33     2407.33     2442.95     56.40 o 
   2   5  33        1.92       -5.50     19.80 o 
   3   5  33     1598.11     1502.36     89.41 o 
   4   5  33      318.53      290.68     45.37 o 
   5   5  33      254.72      167.28     80.82 o 
   6   5  33        0.66      -10.79    118.89 o 
   0   6  33      247.46      266.05     44.39 o 
   1   6  33      146.72      125.79     24.60 o 
   2   6  33      112.46      133.99     22.95 o 
   3   6  33       76.45       52.18     27.86 o 
   4   6  33        1.64      -20.68     38.57 o 
   5   6  33        5.30      -55.30     55.30 o 
   6   6  33      112.17      112.26    134.51 o 
   1   7  33     2706.85     2590.77     53.63 o 
   2   7  33     2497.96     2306.28     93.57 o 
   3   7  33     1126.55     1127.53     87.72 o 
   4   7  33     1185.20     1296.82     96.10 o 
   5   7  33       10.25       15.82     64.13 o 
   6   7  33      106.91       37.33    168.67 o 
   0   8  33        8.54       76.64     23.90 o 
   1   8  33      676.87      688.19     30.79 o 
   2   8  33      184.04      175.66     26.76 o 
   3   8  33      497.43      345.74     64.28 o 
   4   8  33        2.65       -4.65     50.60 o 
   5   8  33      552.02      292.44     79.72 o 
   1   9  33       61.60       36.80     27.84 o 
   2   9  33       49.72       57.36     23.48 o 
   3   9  33      908.44      697.20     57.68 o 
   4   9  33      132.72      154.05     60.19 o 
   5   9  33       31.09      -19.49     40.12 o 
   0  10  33    10750.14    10674.32    229.02 o 
   1  10  33      667.21      725.13     48.38 o 
   2  10  33     5275.83     5108.89    138.12 o 
   3  10  33      235.42      283.62     60.14 o 
   4  10  33      598.17      519.71     78.76 o 
   5  10  33        1.86       24.17     79.83 o 
   1  11  33     1297.03     1306.05     57.50 o 
   2  11  33     1132.00     1219.12     80.96 o 
   3  11  33       13.31      -28.84     37.52 o 
   4  11  33      300.33      266.52     71.76 o 
   5  11  33       32.03       23.50     56.11 o 
   0  12  33     1431.99     1306.59     93.76 o 
   1  12  33      419.14      445.57     68.79 o 
   2  12  33       89.53       96.48     51.88 o 
   3  12  33      461.31      385.77     63.57 o 
   4  12  33       91.83       60.56     44.39 o 
   5  12  33      704.68      735.08     55.64 o 
   1  13  33     5532.02     5453.36    179.47 o 
   2  13  33      251.97      216.48     56.80 o 
   3  13  33      883.69      781.69     64.28 o 
   4  13  33       26.63       -8.64     43.37 o 
   5  13  33        5.30      108.24     76.13 o 
   0  14  33      736.73      937.77    203.76 o 
   1  14  33        0.13      -26.87     45.61 o 
   2  14  33       78.08      174.47     54.01 o 
   3  14  33       22.27       -9.42     54.07 o 
   4  14  33        8.82      -21.62     60.64 o 
   5  14  33      117.11      117.65     81.73 o 
   1  15  33     2339.04     2296.33    106.18 o 
   2  15  33      272.70      188.66     50.17 o 
   3  15  33      381.96      257.95     95.66 o 
   4  15  33        0.31        3.88     55.82 o 
   0  16  33      580.60      642.07    134.44 o 
   1  16  33      114.89       74.30     52.49 o 
   2  16  33       55.28      139.09     83.49 o 
   3  16  33      642.06      663.71     78.07 o 
   4  16  33      197.94      211.62     61.62 o 
   1  17  33     1578.51     1846.13    141.74 o 
   2  17  33      155.15      105.69     44.07 o 
   3  17  33       51.64       46.17     45.31 o 
   4  17  33      295.15      257.87     60.01 o 
   0  18  33     2269.67     2163.35    180.12 o 
   1  18  33        0.07       65.69     51.80 o 
   2  18  33     2464.05     2598.10    143.04 o 
   3  18  33       35.44       70.56     44.61 o 
   4  18  33       94.50      148.02    137.44 o 
   1  19  33       47.08      -70.18    121.22 o 
   2  19  33      133.38      176.50    116.83 o 
   3  19  33      120.38      139.12     55.86 o 
   0  20  33      522.50      587.61    139.79 o 
   1  20  33       73.92      102.98     55.82 o 
   2  20  33        0.67       62.13     63.79 o 
   3  20  33        0.91      -22.63     53.72 o 
   1  21  33      366.20      308.82    120.41 o 
   2  21  33        0.73        3.53     61.11 o 
   0  22  33     1164.30     1561.52    250.21 o 
   1  22  33       15.14       -4.58     98.02 o 
   2  22  33      370.15      210.61     82.83 o 
   1  23  33      406.05      236.53     81.46 o 
   0   0  34     3385.73     3515.07    117.66 o 
   1   0  34      576.46      444.34     38.71 o 
   2   0  34     1133.70     1212.00     51.02 o 
   3   0  34       34.80       73.30     36.48 o 
   4   0  34      242.64      259.87     91.85 o 
   5   0  34      112.10       60.58    148.17 o 
   6   0  34       45.79      111.05    195.68 o 
   1   1  34      891.79      909.42     34.00 o 
   2   1  34     1111.16     1138.91     33.09 o 
   3   1  34      477.08      479.01     35.07 o 
   4   1  34     2100.55     1997.44    102.55 o 
   5   1  34        6.67       33.18    103.37 o 
   6   1  34      460.64      255.45    103.84 o 
   0   2  34      587.41      781.67     47.72 o 
   1   2  34     1161.60     1224.48     36.16 o 
   2   2  34      495.59      426.68     32.88 o 
   3   2  34     1466.08     1410.29     42.09 o 
   4   2  34       61.35       22.03     55.74 o 
   5   2  34     1120.83     1163.55     94.17 o 
   6   2  34        0.25       53.27     91.87 o 
   1   3  34     3116.54     3148.29     53.60 o 
   2   3  34      414.67      416.66     32.13 o 
   3   3  34      817.06      862.95     36.69 o 
   4   3  34      424.88      309.02     64.30 o 
   5   3  34       53.24       76.59     61.91 o 
   6   3  34      119.25      136.75    138.69 o 
   0   4  34       40.71       42.61     28.69 o 
   1   4  34      140.82      112.20     24.88 o 
   2   4  34      350.79      342.75     27.53 o 
   3   4  34       38.88       39.23     20.37 o 
   4   4  34       16.13       10.74     61.96 o 
   5   4  34      162.10       80.59    116.33 o 
   1   5  34      889.03     1037.24     39.10 o 
   2   5  34      134.19       68.89     23.66 o 
   3   5  34      429.59      530.15     34.20 o 
   4   5  34       99.92       92.99     44.55 o 
   5   5  34       69.87      -15.22    107.58 o 
   0   6  34      813.34      900.19     42.55 o 
   1   6  34      236.05      219.65     30.14 o 
   2   6  34     2379.34     2402.48     59.35 o 
   3   6  34       91.23      111.49     52.66 o 
   4   6  34       74.59       84.34     49.58 o 
   5   6  34     1138.50     1273.07    104.35 o 
   1   7  34       22.41       51.43     22.36 o 
   2   7  34      181.39      166.24     22.98 o 
   3   7  34      335.14      276.94     64.54 o 
   4   7  34     2103.43     2165.24    105.83 o 
   5   7  34      221.37      291.70     61.30 o 
   0   8  34     2122.75     2262.55     59.24 o 
   1   8  34     1676.61     1312.16     67.44 o 
   2   8  34      514.66      412.62     38.94 o 
   3   8  34        1.77      -11.20     64.54 o 
   4   8  34        9.78       -9.77     61.55 o 
   5   8  34      134.53      153.59     76.21 o 
   1   9  34     2155.60     2325.46     62.53 o 
   2   9  34      266.90      258.69     27.52 o 
   3   9  34      779.09      724.22     74.78 o 
   4   9  34      644.05      727.78     80.21 o 
   5   9  34        6.23       68.21     78.17 o 
   0  10  34        2.92       12.84     65.63 o 
   1  10  34       38.57       55.87     27.95 o 
   2  10  34       81.96       71.70     52.96 o 
   3  10  34       32.80       15.74     47.41 o 
   4  10  34       14.07       11.31     56.54 o 
   5  10  34       54.13       14.55     44.20 o 
   1  11  34     1435.28     1475.19     60.86 o 
   2  11  34      598.06      556.68     77.08 o 
   3  11  34      779.38      795.82     59.23 o 
   4  11  34      207.40      285.67     66.79 o 
   5  11  34        1.80      -32.07     47.12 o 
   0  12  34     2779.29     2915.51    138.50 o 
   1  12  34        7.40       51.67     32.65 o 
   2  12  34      586.04      515.63     61.68 o 
   3  12  34       52.32       46.73     43.80 o 
   4  12  34        3.11       -9.03     63.85 o 
   5  12  34       44.92       86.57     48.98 o 
   1  13  34       46.80       46.95     35.57 o 
   2  13  34      215.08      228.44     63.33 o 
   3  13  34        0.15       20.49     49.25 o 
   4  13  34      242.35      159.16     52.13 o 
   0  14  34     2953.62     2871.67    140.17 o 
   1  14  34      537.99      661.08     65.12 o 
   2  14  34     1410.25     1426.59     97.66 o 
   3  14  34      866.66      925.78     86.51 o 
   4  14  34        4.45       -7.70     49.68 o 
   1  15  34      466.13      476.46     85.56 o 
   2  15  34       17.96       18.32     68.80 o 
   3  15  34        6.55       37.62     56.88 o 
   4  15  34      396.69      358.53     74.43 o 
   0  16  34       26.37       50.78     64.90 o 
   1  16  34       25.94       58.98     90.00 o 
   2  16  34       72.82       86.55     59.84 o 
   3  16  34       52.01      103.35     52.73 o 
   4  16  34        1.85      -17.34     42.08 o 
   1  17  34     1340.68     1240.51     86.35 o 
   2  17  34      129.33       34.10     72.84 o 
   3  17  34      570.17      335.89     50.15 o 
   0  18  34     1179.08     1406.38    171.63 o 
   1  18  34      459.06      466.27    116.81 o 
   2  18  34      587.35      576.80    117.08 o 
   3  18  34      172.06       80.06     52.15 o 
   1  19  34      131.58      199.94    102.66 o 
   2  19  34       33.00       11.09     47.71 o 
   3  19  34        6.77       18.48     54.04 o 
   0  20  34      455.97      527.85    110.38 o 
   1  20  34        0.20       11.88     46.00 o 
   2  20  34       75.98       64.45    114.78 o 
   1  21  34      328.31      449.69    147.77 o 
   2  21  34      113.61      149.37     72.65 o 
   0  22  34      178.50      116.97    265.93 o 
   1  22  34       32.83      166.88    118.74 o 
   1   1  35      303.13      342.50     27.60 o 
   2   1  35       29.41       39.04     23.16 o 
   3   1  35        4.68      -15.27     21.92 o 
   4   1  35      467.26      466.49     92.57 o 
   5   1  35       11.06     -115.89    115.89 o 
   0   2  35      366.23      437.14     42.79 o 
   1   2  35      854.83      881.55     31.48 o 
   2   2  35      117.48      121.70     23.12 o 
   3   2  35      953.24     1010.45     36.54 o 
   4   2  35        5.83      -28.28     28.28 o 
   5   2  35     2135.97     2130.80    181.17 o 
   1   3  35      378.12      452.85     30.60 o 
   2   3  35      227.47      249.01     28.69 o 
   3   3  35       42.39       22.41     22.53 o 
   4   3  35     1967.68     1958.65    113.61 o 
   5   3  35        0.81       13.37     80.44 o 
   0   4  35     2974.89     2978.36     79.18 o 
   1   4  35      294.70      263.05     23.57 o 
   2   4  35       42.66       22.73     21.27 o 
   3   4  35       48.67       78.74     30.24 o 
   4   4  35        6.30       79.15     68.43 o 
   5   4  35        4.15      -29.73    112.19 o 
   1   5  35       55.89       93.58     27.64 o 
   2   5  35      513.36      536.43     33.33 o 
   3   5  35      214.92      219.30     55.13 o 
   4   5  35     2539.02     3011.92     99.88 o 
   5   5  35      155.52       73.47     82.02 o 
   0   6  35        1.00       37.26     33.86 o 
   1   6  35       47.91       14.86     18.62 o 
   2   6  35       52.12       23.27     21.58 o 
   3   6  35     1438.78     1542.19     73.61 o 
   4   6  35       18.67      -50.17     50.17 o 
   5   6  35      608.15      511.96    147.76 o 
   1   7  35       55.17       70.89     21.76 o 
   2   7  35      697.17      606.13     36.48 o 
   3   7  35       72.45       23.11     66.55 o 
   4   7  35     1617.54     1688.22    100.23 o 
   5   7  35      198.47      178.33     54.16 o 
   0   8  35      371.81      346.68     38.73 o 
   1   8  35       43.15       28.06     17.94 o 
   2   8  35        7.48       15.46     26.48 o 
   3   8  35      115.18      112.34     54.05 o 
   4   8  35       61.17       58.23     44.71 o 
   5   8  35        7.10      -28.82     55.69 o 
   1   9  35      585.76      497.92     31.72 o 
   2   9  35       17.28        3.36     42.45 o 
   3   9  35      513.56      529.76    106.29 o 
   4   9  35       10.30       48.91     65.37 o 
   5   9  35        2.40      -31.91     65.15 o 
   0  10  35     2599.12     2544.37     93.68 o 
   1  10  35      620.45      585.16     43.42 o 
   2  10  35       73.29       65.77     51.37 o 
   3  10  35     3406.18     3457.89    117.54 o 
   4  10  35       55.26       34.84     48.81 o 
   5  10  35     2411.53     2495.95    127.16 o 
   1  11  35      810.86      731.03     44.01 o 
   2  11  35        5.73       20.54     48.54 o 
   3  11  35      604.64      472.15     62.09 o 
   4  11  35       85.63      115.36     70.83 o 
   0  12  35        3.45      -11.32     67.19 o 
   1  12  35       24.04        2.38     30.90 o 
   2  12  35       67.79       40.05     48.73 o 
   3  12  35        1.06      -36.60     49.18 o 
   4  12  35       30.26      -31.33     43.16 o 
   1  13  35       26.59       12.78     60.19 o 
   2  13  35      577.44      520.10     75.56 o 
   3  13  35        0.83       -6.11     46.67 o 
   4  13  35     1076.45     1091.02    114.76 o 
   0  14  35        2.00       44.29    119.01 o 
   1  14  35       16.53       42.01     75.37 o 
   2  14  35      136.53      158.76     82.08 o 
   3  14  35      342.83      410.62     70.78 o 
   4  14  35       54.52      101.16     75.32 o 
   1  15  35       38.66      -76.96     76.96 o 
   2  15  35     1092.48      991.62    103.20 o 
   3  15  35       21.53      -24.97     60.75 o 
   4  15  35      978.52      667.02    140.65 o 
   0  16  35      203.41      193.25     75.76 o 
   1  16  35        4.67        3.98     67.52 o 
   2  16  35      344.11      396.93     90.39 o 
   3  16  35      125.66      143.45     51.93 o 
   1  17  35        3.19        2.30     85.64 o 
   2  17  35      712.24      668.31     99.58 o 
   3  17  35       22.01       34.95     50.32 o 
   0  18  35       35.97       71.93    104.09 o 
   1  18  35      209.23      259.71     93.16 o 
   2  18  35       78.46      135.50     69.49 o 
   3  18  35     1026.83     1317.34    154.61 o 
   1  19  35      253.45      139.90     79.20 o 
   2  19  35        0.75       46.73     73.27 o 
   0  20  35        0.53      173.80    147.95 o 
   1  20  35       38.67      -27.85     93.36 o 
   2  20  35        1.43       63.12     85.57 o 
   1  21  35       47.10      218.88    139.23 o 
   0   0  36     1124.53     1141.08     72.27 o 
   1   0  36       33.62       26.72     38.74 o 
   2   0  36        1.18       -0.66     34.73 o 
   3   0  36      424.97      400.42     47.28 o 
   4   0  36       21.24      -12.49    128.31 o 
   5   0  36        5.79       72.80    102.85 o 
   1   1  36     3216.37     3166.12     51.96 o 
   2   1  36       21.49      -18.64     20.11 o 
   3   1  36     1434.32     1355.92     63.13 o 
   4   1  36      140.22      197.89     60.95 o 
   5   1  36        5.79      -55.58     79.04 o 
   0   2  36       70.74      166.80     36.49 o 
   1   2  36       41.55       29.96     21.67 o 
   2   2  36      896.48      943.01     46.19 o 
   3   2  36      672.62      771.96     35.30 o 
   4   2  36      906.01      718.47    100.10 o 
   5   2  36      618.48      674.94    108.47 o 
   1   3  36       22.77       40.75     21.38 o 
   2   3  36      787.98      816.61     31.79 o 
   3   3  36      228.16      185.88     38.98 o 
   4   3  36      280.01      275.59     55.32 o 
   5   3  36      191.17       -6.29    102.75 o 
   0   4  36      218.93      235.10     34.65 o 
   1   4  36      303.44      360.43     27.50 o 
   2   4  36       51.21       68.12     26.26 o 
   3   4  36       89.44       78.58     42.54 o 
   4   4  36      295.85      395.44     82.88 o 
   5   4  36       15.76       99.36    178.78 o 
   1   5  36      135.34      124.80     24.24 o 
   2   5  36      985.45      834.53     34.16 o 
   3   5  36        1.03      -22.35     47.56 o 
   4   5  36      472.88      481.76     74.65 o 
   5   5  36       21.18       -9.91     65.96 o 
   0   6  36     8362.79     8596.34    120.09 o 
   1   6  36       59.59       84.28     22.66 o 
   2   6  36     1748.82     1666.43     70.38 o 
   3   6  36     1453.51     1423.77     64.14 o 
   4   6  36     1162.92     1215.70    101.40 o 
   5   6  36     1178.27     1329.47    142.20 o 
   1   7  36      928.87      983.94     47.47 o 
   2   7  36      114.19      135.70     43.37 o 
   3   7  36      330.99      305.14     82.22 o 
   4   7  36      128.65      205.12     66.69 o 
   5   7  36        7.36       50.93     84.44 o 
   0   8  36      114.30      110.99     34.67 o 
   1   8  36       13.35      -28.11     28.11 o 
   2   8  36       13.87       -6.34     44.75 o 
   3   8  36       85.78      128.32     67.53 o 
   4   8  36      474.37      393.59     69.22 o 
   5   8  36      193.16      152.32     67.97 o 
   1   9  36     3956.27     3981.39     65.27 o 
   2   9  36      586.44      414.29     53.72 o 
   3   9  36      628.17      486.43     95.30 o 
   4   9  36     1096.12     1044.10     87.10 o 
   0  10  36      454.10      536.05     46.72 o 
   1  10  36        1.35       26.99     32.59 o 
   2  10  36      291.39      248.86     59.66 o 
   3  10  36        4.74      -60.89     60.89 o 
   4  10  36      275.53      180.68     75.58 o 
   1  11  36     1445.70     1381.40     54.07 o 
   2  11  36       85.15       56.47     51.68 o 
   3  11  36      799.18      939.49     76.21 o 
   4  11  36      330.76      293.85     88.87 o 
   0  12  36       58.27      103.89     74.66 o 
   1  12  36        6.29       32.44     49.84 o 
   2  12  36       32.02       36.31     47.87 o 
   3  12  36      229.44      220.12     59.67 o 
   4  12  36        0.86      -66.21     66.21 o 
   1  13  36      306.99      312.96     80.11 o 
   2  13  36       21.69       23.23     62.54 o 
   3  13  36      311.60      267.35     74.30 o 
   4  13  36       57.41      188.45    113.65 o 
   0  14  36     5440.56     5941.15    238.92 o 
   1  14  36      106.12       95.01     60.63 o 
   2  14  36     3116.29     3436.75    149.84 o 
   3  14  36      338.54      237.66     80.88 o 
   4  14  36      529.55      581.98    158.49 o 
   1  15  36      409.09      431.53     77.29 o 
   2  15  36       98.56       47.92     71.27 o 
   3  15  36        5.78       -5.44     48.35 o 
   0  16  36      147.63      185.20     91.10 o 
   1  16  36       17.06       72.02    114.35 o 
   2  16  36      263.42      216.61     95.59 o 
   3  16  36        1.02       16.52     54.03 o 
   1  17  36     1673.39     1835.88    173.04 o 
   2  17  36        3.08       -9.83     55.82 o 
   3  17  36      568.20      395.92     79.12 o 
   0  18  36      284.90      440.67    162.54 o 
   1  18  36       21.02       64.59     72.15 o 
   2  18  36       43.71       30.21     73.55 o 
   1  19  36      408.93      386.81    116.18 o 
   0  20  36       15.17       89.17    141.31 o 
   1   1  37      430.15      476.94     28.91 o 
   2   1  37      346.09      339.86     28.40 o 
   3   1  37       24.58       42.85     29.72 o 
   4   1  37        6.77       78.75     99.72 o 
   5   1  37       95.93       38.15     99.03 o 
   0   2  37     8913.32     9083.99    141.90 o 
   1   2  37      129.02      135.80     25.25 o 
   2   2  37     2890.21     2862.50     49.90 o 
   3   2  37      104.95      119.13     31.56 o 
   4   2  37       93.44      111.72    101.96 o 
   5   2  37      191.39      210.24    128.81 o 
   1   3  37     1203.06     1344.74     36.03 o 
   2   3  37       81.50       78.89     23.29 o 
   3   3  37      528.11      580.65     41.08 o 
   4   3  37      292.00      223.10     69.81 o 
   5   3  37        1.19       -9.46     86.50 o 
   0   4  37      158.55      197.54     44.22 o 
   1   4  37      319.72      307.87     29.89 o 
   2   4  37       12.27       58.07     23.14 o 
   3   4  37      474.06      540.29     50.66 o 
   4   4  37       12.28        2.53     84.89 o 
   5   4  37        0.55       26.64    169.47 o 
   1   5  37     3590.22     3666.86     54.28 o 
   2   5  37       60.68       23.89     26.62 o 
   3   5  37     1649.67     1721.80     64.79 o 
   4   5  37       13.02      -20.22     52.80 o 
   5   5  37        0.84        2.35     99.77 o 
   0   6  37      743.38      793.25     43.94 o 
   1   6  37        6.55       18.30     22.19 o 
   2   6  37      251.11      289.14     41.53 o 
   3   6  37        1.72      -37.11     38.12 o 
   4   6  37        5.88       53.10     51.78 o 
   1   7  37     1863.20     1823.26     65.91 o 
   2   7  37      138.46      173.68     41.72 o 
   3   7  37      613.01      817.49     73.92 o 
   4   7  37        3.64       59.21     63.26 o 
   0   8  37      188.70      155.08     25.64 o 
   1   8  37      112.85      117.97     36.56 o 
   2   8  37      408.80      522.81     50.06 o 
   3   8  37       25.87      112.17     78.37 o 
   4   8  37      468.13      465.02     81.13 o 
   1   9  37       54.66       11.46     28.15 o 
   2   9  37        8.40       52.78     49.53 o 
   3   9  37       14.66      -54.37     54.37 o 
   4   9  37      146.45       79.24     60.45 o 
   0  10  37     9275.41     9802.89    188.05 o 
   1  10  37       21.33        3.44     32.33 o 
   2  10  37     3121.44     3366.85    109.90 o 
   3  10  37       78.46       55.88     62.73 o 
   4  10  37      795.64      672.60     93.57 o 
   1  11  37       82.58       91.00     48.85 o 
   2  11  37       14.72      -14.17     49.78 o 
   3  11  37      159.07      159.20     51.64 o 
   4  11  37       13.12       52.83     62.58 o 
   0  12  37        2.07      -19.84     37.68 o 
   1  12  37       46.52       58.72     56.88 o 
   2  12  37       18.21       42.30     47.44 o 
   3  12  37       77.06      -12.64     55.57 o 
   4  12  37       55.02      164.95     79.99 o 
   1  13  37     3007.51     3058.80    120.97 o 
   2  13  37      138.50      111.09     57.93 o 
   3  13  37      714.74      829.30    101.11 o 
   0  14  37       15.77        2.16     77.44 o 
   1  14  37       11.08      -72.41     79.07 o 
   2  14  37       16.41      -25.21     64.58 o 
   3  14  37        5.59      -35.05     86.12 o 
   1  15  37     1733.82     1944.49    130.97 o 
   2  15  37        1.56      -75.23     75.23 o 
   3  15  37      683.15      586.72    144.92 o 
   0  16  37      112.35      -59.35    210.34 o 
   1  16  37        0.99      -14.57     69.90 o 
   2  16  37       40.89      147.51     71.43 o 
   1  17  37      630.69      559.65     90.98 o 
   2  17  37      112.48      129.43    115.75 o 
   0  18  37     2001.73     2347.49    245.07 o 
   1  18  37       19.48       51.92    123.27 o 
   0   0  38       30.95       -6.68     43.97 o 
   1   0  38      208.83      271.00     42.75 o 
   2   0  38       65.18      131.83     40.73 o 
   3   0  38       70.08       68.62     48.38 o 
   4   0  38      130.16      202.97    156.11 o 
   1   1  38      958.75     1071.88     39.31 o 
   2   1  38      538.21      539.56     36.10 o 
   3   1  38      152.67      186.70     30.51 o 
   4   1  38      957.36     1146.61    133.75 o 
   0   2  38     1981.91     1996.03     68.20 o 
   1   2  38      823.89      833.89     37.81 o 
   2   2  38        4.20       18.34     24.98 o 
   3   2  38      784.70      679.67     54.67 o 
   4   2  38       27.69       17.01     55.35 o 
   1   3  38      587.72      664.95     33.89 o 
   2   3  38      763.60      812.51     42.30 o 
   3   3  38       80.07       58.17     36.74 o 
   4   3  38      233.41      173.33     83.62 o 
   0   4  38      445.61      397.04     43.54 o 
   1   4  38      242.05      283.66     26.41 o 
   2   4  38       81.94       57.97     27.47 o 
   3   4  38       98.48      100.52     44.93 o 
   4   4  38       19.17       11.37     79.67 o 
   1   5  38       58.61       52.75     26.57 o 
   2   5  38        2.07        7.52     36.99 o 
   3   5  38      669.74      743.04     49.62 o 
   4   5  38      323.66      280.35     85.03 o 
   0   6  38     1423.27     1858.32     90.36 o 
   1   6  38     1003.11      990.84     33.55 o 
   2   6  38      709.99      778.30     55.73 o 
   3   6  38     1854.99     1533.40    163.36 o 
   4   6  38       44.01      -23.14     43.11 o 
   1   7  38       19.27       -1.94     27.60 o 
   2   7  38      225.28      176.57     34.35 o 
   3   7  38      394.97      300.16     64.46 o 
   4   7  38      137.92      139.49     76.88 o 
   0   8  38       67.07       97.16     45.34 o 
   1   8  38      103.02       50.33     30.18 o 
   2   8  38        0.28       -6.90     40.85 o 
   3   8  38       62.74      -15.20     58.68 o 
   4   8  38      206.99      138.58     79.08 o 
   1   9  38      353.72      376.65     43.00 o 
   2   9  38      585.42      495.72     92.25 o 
   3   9  38      447.84      303.95     69.64 o 
   4   9  38      716.45      561.89     86.80 o 
   0  10  38       20.03       30.12     44.83 o 
   1  10  38        0.21       13.30     56.20 o 
   2  10  38       19.11       68.30     52.55 o 
   3  10  38       31.75       34.16     65.27 o 
   4  10  38       33.79      -10.38     80.60 o 
   1  11  38      264.24      189.19     71.17 o 
   2  11  38      345.94      303.76     63.49 o 
   3  11  38      229.17      298.31     61.09 o 
   0  12  38       42.90       92.27     41.93 o 
   1  12  38      103.94       84.53     66.36 o 
   2  12  38      243.29      150.80     55.64 o 
   3  12  38        8.54      -56.81     56.81 o 
   1  13  38      221.25      223.69     73.58 o 
   2  13  38       21.33      -45.02     54.65 o 
   3  13  38       42.88       89.91    105.36 o 
   0  14  38      785.52      677.60    112.78 o 
   1  14  38      306.14      266.77     70.05 o 
   2  14  38      619.90      499.24     81.58 o 
   3  14  38     1712.52     1752.28    128.21 o 
   1  15  38        1.22      -59.32     84.57 o 
   2  15  38       37.53       21.44     66.86 o 
   0  16  38       20.47       56.61    217.70 o 
   1  16  38       80.30       54.98    104.15 o 
   2  16  38        1.91       82.04     71.39 o 
   1  17  38      487.08      531.29     90.78 o 
   1   1  39      253.90      253.93     28.80 o 
   2   1  39       13.80       16.18     23.34 o 
   3   1  39        4.16       13.46     40.40 o 
   4   1  39      215.05      120.11     58.18 o 
   0   2  39      201.98      214.02     36.30 o 
   1   2  39      404.29      397.07     34.10 o 
   2   2  39       10.95       19.80     26.53 o 
   3   2  39     1213.79     1205.94     64.96 o 
   4   2  39        1.44      -49.73     91.14 o 
   1   3  39       47.09       51.94     24.40 o 
   2   3  39      444.84      456.55     33.73 o 
   3   3  39        2.47       35.35     44.26 o 
   4   3  39      467.03      537.82     98.56 o 
   0   4  39      203.57      254.85     42.32 o 
   1   4  39       35.96       72.27     25.46 o 
   2   4  39      369.93      349.63     41.13 o 
   3   4  39      216.28      190.66     38.65 o 
   4   4  39      146.80      203.13     73.67 o 
   1   5  39      259.77      264.18     31.47 o 
   2   5  39     1602.94     1793.08     61.89 o 
   3   5  39        1.24       22.48     46.12 o 
   4   5  39     1408.10     1304.66    122.01 o 
   0   6  39      191.27      196.83     49.69 o 
   1   6  39        9.50      -15.77     25.44 o 
   2   6  39      112.76       32.00     42.90 o 
   3   6  39      256.87      155.62     76.18 o 
   4   6  39      103.37       84.61     71.10 o 
   1   7  39      663.15      679.17     47.33 o 
   2   7  39      733.99      808.58     58.62 o 
   3   7  39      308.31      236.01     67.40 o 
   4   7  39      392.88      334.74     95.10 o 
   0   8  39      505.41      478.83     67.61 o 
   1   8  39        3.21        0.96     25.58 o 
   2   8  39       12.29       51.91     51.82 o 
   3   8  39        1.47      -15.90     57.26 o 
   1   9  39        0.54      -15.38     58.78 o 
   2   9  39        6.60      -38.20     58.56 o 
   3   9  39       16.84       35.44     61.64 o 
   0  10  39      644.44      636.63     66.90 o 
   1  10  39      475.08      662.45     66.60 o 
   2  10  39      354.21      331.53     88.87 o 
   3  10  39     1535.35     1562.31     96.14 o 
   1  11  39        1.66      -56.55     62.70 o 
   2  11  39       51.35       87.77     50.01 o 
   3  11  39      121.16      148.20     64.70 o 
   0  12  39      246.39      248.89     58.21 o 
   1  12  39        7.66      -35.36     57.89 o 
   2  12  39       23.72      -16.72     49.23 o 
   3  12  39       10.02       48.44     50.65 o 
   1  13  39      297.19      156.38     69.18 o 
   2  13  39      330.52      352.18     73.01 o 
   0  14  39        7.42      -42.65     73.49 o 
   1  14  39       19.15       66.08     71.75 o 
   2  14  39       20.20      -11.55     54.43 o 
   1  15  39       28.08       12.25    107.90 o 
   0  16  39      807.10     1100.49    324.20 o 
   1  16  39        1.27       37.32     81.10 o 
   0   0  40      215.86      263.52     71.35 o 
   1   0  40      170.25      183.37     36.50 o 
   2   0  40       62.20       24.39     35.18 o 
   3   0  40       17.76       95.52     96.55 o 
   4   0  40      442.56      262.25    140.90 o 
   1   1  40     1016.25      914.74     44.20 o 
   2   1  40       23.11       48.78     26.02 o 
   3   1  40      437.89      423.97     47.96 o 
   4   1  40      326.60      317.77     61.27 o 
   0   2  40      877.38     1036.85     54.61 o 
   1   2  40        1.53        3.31     21.40 o 
   2   2  40     1004.21     1103.31     47.35 o 
   3   2  40      657.18      714.13     94.96 o 
   4   2  40        3.73      -16.23     59.64 o 
   1   3  40      791.38      852.51     39.02 o 
   2   3  40       26.21       38.00     34.08 o 
   3   3  40      522.81      478.99     51.21 o 
   4   3  40       36.30       67.57     74.01 o 
   0   4  40      232.35      213.19     39.85 o 
   1   4  40       71.31       21.56     26.21 o 
   2   4  40       17.41       28.87     35.89 o 
   3   4  40       24.08       96.49     44.56 o 
   1   5  40       68.03       31.25     25.80 o 
   2   5  40       70.26       51.81     36.39 o 
   3   5  40        4.93       97.42     53.84 o 
   0   6  40     6573.91     6935.02    181.62 o 
   1   6  40      130.63       81.27     30.41 o 
   2   6  40     1911.21     1862.97     66.89 o 
   3   6  40       74.68       83.82     46.61 o 
   1   7  40       86.35      110.57     36.64 o 
   2   7  40       50.39       82.84     47.60 o 
   3   7  40       72.63       97.84     59.48 o 
   0   8  40       78.62      112.47     40.29 o 
   1   8  40       15.08       20.16     37.53 o 
   2   8  40        2.66       12.40     60.45 o 
   3   8  40      143.89      106.32     52.12 o 
   1   9  40     1938.70     2214.84     86.10 o 
   2   9  40        6.09      -42.34     45.82 o 
   3   9  40      451.01      255.25     66.38 o 
   0  10  40        1.41      -15.25     39.08 o 
   1  10  40       25.98       21.67     55.25 o 
   2  10  40       13.16        5.26     70.50 o 
   3  10  40        7.19       64.63     59.15 o 
   1  11  40     1893.22     2133.69     89.69 o 
   2  11  40      172.04      159.79     58.62 o 
   0  12  40       82.03       58.80     59.14 o 
   1  12  40       15.07       27.25     64.98 o 
   2  12  40      139.88      227.15     67.51 o 
   1  13  40       43.04      -47.30     60.68 o 
   2  13  40       73.47       44.73     61.37 o 
   0  14  40     2586.15     2663.53    172.75 o 
   1  14  40      117.20       84.97     57.54 o 
   1   1  41       10.65       49.97     29.69 o 
   2   1  41      122.43       95.97     33.13 o 
   3   1  41      155.51      214.97     53.76 o 
   0   2  41     3048.31     3447.24     98.26 o 
   1   2  41      214.57      177.86     31.97 o 
   2   2  41     2039.46     1965.65     62.82 o 
   3   2  41       10.50      -23.47     44.38 o 
   1   3  41      808.99      816.51     40.94 o 
   2   3  41       24.61       35.00     36.67 o 
   3   3  41      228.61      244.56     71.71 o 
   0   4  41      220.32      131.11     38.93 o 
   1   4  41      119.06      112.66     29.64 o 
   2   4  41       68.90       81.29     33.66 o 
   3   4  41      142.32      126.27     54.07 o 
   1   5  41     2605.30     2741.96     62.01 o 
   2   5  41        2.25       29.56     33.15 o 
   3   5  41      531.90      526.51     78.50 o 
   0   6  41      479.98      428.79     55.54 o 
   1   6  41       33.81       18.47     35.73 o 
   2   6  41       48.96       48.38     35.17 o 
   3   6  41       91.40       55.49     49.42 o 
   1   7  41      459.26      427.56     38.93 o 
   2   7  41      150.25      187.94     60.75 o 
   3   7  41       26.57        7.49     41.19 o 
   0   8  41        6.10       -9.66     53.63 o 
   1   8  41        1.15       26.12     44.74 o 
   2   8  41       19.64       45.34     47.84 o 
   1   9  41       35.43      -40.67     40.67 o 
   2   9  41      184.63      160.69     73.83 o 
   0  10  41     2477.86     2315.55    106.89 o 
   1  10  41        1.25       25.89     36.70 o 
   2  10  41     1466.89     1730.85    118.35 o 
   1  11  41       47.03       41.77     41.80 o 
   2  11  41       43.12      147.68     70.03 o 
   0  12  41        8.39       45.19    102.56 o 
   1  12  41       66.69      119.19     60.58 o 
   0   0  42      147.36      186.59     59.12 o 
   1   0  42        2.05       15.04     39.49 o 
   2   0  42      538.97      520.97     76.30 o 
   3   0  42      326.20      294.78     92.34 o 
   1   1  42      823.75      947.98     42.67 o 
   2   1  42       87.17       77.58     36.70 o 
   3   1  42      127.21       70.70    141.47 o 
   0   2  42        3.83      -13.52     34.86 o 
   1   2  42      147.72      144.51     33.85 o 
   2   2  42       58.21       55.68     41.70 o 
   3   2  42      373.30      217.33     75.98 o 
   1   3  42       39.05       39.35     26.68 o 
   2   3  42      544.94      529.43     45.25 o 
   0   4  42      112.00      114.17     39.21 o 
   1   4  42       76.52       45.17     29.49 o 
   2   4  42       44.61       42.68     38.90 o 
   1   5  42     1005.02     1013.62     84.19 o 
   2   5  42      260.10      311.47     47.09 o 
   0   6  42      317.34      409.10     52.09 o 
   1   6  42      351.31      373.22     50.19 o 
   2   6  42       26.72       32.12     32.24 o 
   1   7  42      429.71      510.12     69.40 o 
   2   7  42      134.77      169.99     54.06 o 
   0   8  42      274.94      110.10     55.31 o 
   1   8  42       96.01       27.37     38.14 o 
   2   8  42      165.24      187.90     55.53 o 
   1   9  42      262.24      264.92     46.56 o 
   0  10  42        6.01        3.18     68.03 o 
   1  10  42       16.41      -23.52     39.00 o 
   1   1  43      615.71      651.99     43.50 o 
   2   1  43      169.16      161.24     54.71 o 
   0   2  43        6.62       41.39     38.57 o 
   1   2  43      336.21      283.27     32.28 o 
   2   2  43      307.98      179.82     44.95 o 
   1   3  43       39.37       91.58     34.68 o 
   2   3  43      196.85      210.43     36.21 o 
   0   4  43     1984.57     2265.95    106.46 o 
   1   4  43        0.79       15.42     35.13 o 
   2   4  43     1186.15     1243.04     75.13 o 
   1   5  43      406.46      427.29     41.46 o 
   0   6  43       38.18       72.75     43.68 o 
   1   6  43        0.67       51.55     42.14 o 
   1   7  43      657.32      761.71     90.72 o 
   0   8  43      201.03      137.38     52.70 o 
   0   0  44      516.44      561.66     73.06 o 
   1   0  44        1.39       32.30     42.46 o 
   1   1  44      289.24      243.19     37.30 o 
   0   2  44      320.31      359.61     52.04 o 
   1   2  44       58.27       34.61     31.66 o 
   0   4  44      584.38      729.88     92.21 o 
                                                 
